# Supplementary material for: A Comprehensive Evaluation of Potential Lung Function Associated Genes in the SpiroMeta General Population Sample
Source: PLoS One. 2011 May 20;6(5):e19382. doi: 10.1371/journal.pone.0019382 (PMC3098839; doi:10.1371/journal.pone.0019382)
Supplement: Dataset S1 — Complete FEV1 and FEV1/FVC association results for all individuals and separately for ever-smokers. (XLS) [file pone.0019382.s005.xls]

## Sheet: FEV1 All
SNP	P value
rs204652	6.81e-05
rs17133553	0.0004373
rs803450	0.0010261
rs803447	0.0013227
rs172362	0.0013589
rs2165990	0.0014193
rs11223388	0.0015178
rs3742030	0.0015802
rs17380508	0.0016091
rs16939725	0.0017344
rs11223448	0.0020544
rs11068517	0.002239
rs6988857	0.0023696
rs10894660	0.0024114
rs3748312	0.0024324
rs10750510	0.0025511
rs9349828	0.0026802
rs1944184	0.0027295
rs6606741	0.0027957
rs1112005	0.0028101
rs10791285	0.0029759
rs2087852	0.003039
rs10894657	0.0030859
rs2855812	0.0030922
rs6991507	0.0031037
rs10514863	0.0032106
rs26708	0.0033016
rs2855804	0.0033305
rs26709	0.0034414
rs721398	0.0034545
rs1390359	0.0034723
rs3130614	0.0035041
rs6896497	0.0035795
rs11996129	0.0035976
rs6874089	0.0036099
rs7724786	0.0036298
rs992726	0.0036739
rs28054	0.0037943
rs4646247	0.0038466
rs6686126	0.0038897
rs3130612	0.0038939
rs27773	0.0039182
rs16889883	0.0039463
rs7151526	0.0040888
rs6723547	0.0041993
rs16889876	0.004332
rs4143828	0.0043611
rs11992530	0.0043864
rs6450505	0.0043941
rs4712132	0.0044387
rs4236144	0.0044451
rs26710	0.0044571
rs2257887	0.0044825
rs7016785	0.0045916
rs17508843	0.0046212
rs4715630	0.0046336
rs7107630	0.0046664
rs13163188	0.0047057
rs10892860	0.0047103
rs7750332	0.004716
rs35310	0.0047408
rs26694	0.0047786
rs11223142	0.0048406
rs27695	0.0048482
rs181915	0.0048682
rs26703	0.0048849
rs27957	0.0050576
rs4646241	0.0050641
rs6984200	0.0050732
rs2258091	0.0051055
rs2258071	0.0051222
rs7013253	0.0051275
rs2263680	0.0051459
rs255557	0.0051495
rs16889885	0.005171
rs10204426	0.0051783
rs1984684	0.0052364
rs7174637	0.0052554
rs6590474	0.0052641
rs1799930	0.0052721
rs4715629	0.0052973
rs770560	0.0052989
rs455969	0.0053091
rs6869149	0.0054352
rs2246618	0.0054748
rs9341077	0.0055276
rs1848060	0.0055728
rs16889258	0.0056042
rs12514658	0.0056065
rs7759875	0.0057265
rs10501951	0.0057885
rs4236141	0.0058483
rs27670	0.0059282
rs7760640	0.0059463
rs2040349	0.0059697
rs16889254	0.0059773
rs450343	0.0060015
rs6869935	0.0060182
rs16889248	0.006039
rs26700	0.0061204
rs298023	0.0062457
rs6922770	0.006249
rs4848430	0.0062555
rs7714707	0.0063035
rs2534679	0.0063682
rs2118177	0.0063967
rs10064744	0.0064127
rs2397226	0.0065064
rs4236140	0.0065835
rs1156029	0.0065982
rs698697	0.0066647
rs4754656	0.0066896
rs10482658	0.0066921
rs6590493	0.0067151
rs2534672	0.0067194
rs26715	0.0067254
rs1002122	0.0068554
rs3819545	0.0069433
rs2534673	0.0072756
rs9464389	0.0072854
rs4130060	0.0072905
rs1944192	0.0074109
rs7758054	0.0074547
rs4715627	0.0076164
rs7743011	0.0076639
rs9296849	0.0077
rs10183529	0.0077941
rs4499917	0.0077943
rs7755361	0.0079601
rs4715626	0.0079835
rs4346846	0.0080551
rs9357921	0.0081047
rs1028580	0.0081422
rs12574821	0.00828
rs8010121	0.0083264
rs4715628	0.0083332
rs7761281	0.0084015
rs13219448	0.0084245
rs2239186	0.0085028
rs9296848	0.0085956
rs6906792	0.0087265
rs9475714	0.008761
rs6110809	0.0087777
rs770567	0.008987
rs4283892	0.0090936
rs4715625	0.0091778
rs13000521	0.0091984
rs12722987	0.0092013
rs11759493	0.0092198
rs6459163	0.0092651
rs1359068	0.009275
rs4646242	0.0093091
rs1359070	0.0093488
rs10759932	0.0093737
rs6074966	0.0094099
rs2273974	0.0094618
rs35309	0.0094756
rs1540339	0.0094971
rs1303	0.0095289
rs4712133	0.0097245
rs6131589	0.0097761
rs5030717	0.0098535
rs26714	0.009914
rs4454141	0.009958
rs28055	0.0099587
rs10493380	0.00998
rs4754658	0.01001
rs713718	0.0101242
rs9370535	0.0102429
rs9396214	0.0102714
rs17660476	0.0104574
rs770566	0.0105121
rs12421073	0.0105224
rs9267259	0.0106583
rs9267248	0.0106642
rs9324182	0.010719
rs9396220	0.0107413
rs2064591	0.0109313
rs10736584	0.010945
rs9475713	0.0110001
rs7950957	0.0110209
rs7947488	0.0110362
rs971731	0.0111268
rs7120973	0.011185
rs12717991	0.0112151
rs2286960	0.0112554
rs7927172	0.0112591
rs2428499	0.0112678
rs6904202	0.0112898
rs2516417	0.0112925
rs2516415	0.0112981
rs949037	0.0113857
rs13186124	0.0114383
rs10164812	0.011487
rs17637981	0.0115089
rs12792538	0.0115883
rs11600269	0.0116411
rs7482232	0.0116589
rs712015	0.0116604
rs11756977	0.0117299
rs3088063	0.011733
rs11753813	0.0118023
rs10894584	0.0118342
rs10056775	0.0118462
rs11846959	0.0122031
rs10514870	0.012333
rs2073333	0.0123719
rs801140	0.0124955
rs1349781	0.012596
rs8180396	0.0125974
rs6135632	0.012606
rs2982683	0.0126096
rs7946230	0.0127021
rs6680614	0.0127331
rs4715631	0.0127685
rs402752	0.0127998
rs3020404	0.0128202
rs7762629	0.0129361
rs9357922	0.0131358
rs4128428	0.0131393
rs6939305	0.0132268
rs1005939	0.0135452
rs11222009	0.0135506
rs2123687	0.0137163
rs6907917	0.0138959
rs6074920	0.0140083
rs7940419	0.0141081
rs17339831	0.0141707
rs2273973	0.0144846
rs10482689	0.0145109
rs204630	0.0146194
rs6080001	0.0148948
rs401878	0.0149286
rs7930546	0.0149344
rs17776879	0.0149998
rs2070709	0.0151417
rs3131631	0.0151889
rs16926382	0.0152583
rs2239651	0.0152863
rs17621160	0.0154015
rs6919608	0.0155583
rs1927907	0.0155788
rs390522	0.0156541
rs2850762	0.015699
rs1801018	0.015736
rs11740792	0.0157364
rs17543150	0.0157977
rs928937	0.0158284
rs11959131	0.0159477
rs2239652	0.015959
rs487231	0.0159634
rs11748911	0.0160566
rs10893052	0.0161775
rs8108571	0.0162243
rs2850760	0.0162871
rs11631115	0.016357
rs16970264	0.0164272
rs12223448	0.0164596
rs11600851	0.0165101
rs8053266	0.0166149
rs10482633	0.0166259
rs204615	0.0166488
rs1861809	0.0167071
rs1927911	0.0167302
rs8102910	0.0168455
rs1011219	0.0168799
rs17621038	0.0168955
rs3130071	0.0170043
rs1977971	0.0170312
rs10482642	0.0171448
rs2551402	0.0171954
rs17208187	0.0171999
rs16887249	0.0172117
rs11219383	0.0173737
rs1939701	0.017417
rs10515521	0.0174375
rs4814363	0.0174992
rs17287758	0.0175038
rs11742844	0.0178231
rs17541517	0.0179316
rs12489029	0.017937
rs13182944	0.0180012
rs10460159	0.0180241
rs4148380	0.0180645
rs17614588	0.0180808
rs17542921	0.0181272
rs11745908	0.0182268
rs16940553	0.0182403
rs10514330	0.0183087
rs2409625	0.0183275
rs11223468	0.0183587
rs384654	0.0184864
rs17759659	0.0185002
rs1243166	0.0185466
rs10423648	0.0185493
rs12421638	0.0185776
rs13190272	0.0186516
rs220029	0.0187623
rs2022985	0.0188215
rs220027	0.0189266
rs10894599	0.0189421
rs13256023	0.0189478
rs297975	0.0189931
rs2850763	0.0190156
rs12365263	0.0190206
rs17542086	0.0190458
rs298060	0.0190665
rs13159048	0.0190689
rs2850761	0.0190892
rs17541912	0.0190954
rs420067	0.0192123
rs445368	0.0192354
rs2283342	0.0192571
rs17541704	0.0192845
rs393784	0.0193609
rs282494	0.019404
rs17577573	0.0194155
rs10850801	0.0194235
rs7240426	0.0194453
rs7971845	0.0196774
rs4329658	0.0197356
rs2066992	0.0198072
rs3020383	0.0198183
rs1077183	0.019897
rs12936266	0.0199466
rs6981399	0.0200379
rs379133	0.0201332
rs2875840	0.0201536
rs717145	0.0201713
rs298056	0.0202075
rs10116253	0.0202605
rs298069	0.020505
rs2239372	0.0206057
rs7149828	0.020666
rs13171868	0.0207248
rs2406916	0.0207562
rs10865678	0.0209791
rs11951879	0.0209914
rs3828034	0.0211465
rs2849380	0.0213287
rs17133094	0.0216204
rs6678564	0.0216762
rs9983	0.021903
rs2051423	0.0219708
rs344787	0.0220237
rs1011846	0.0220735
rs1462129	0.0221164
rs2035122	0.0221289
rs3132451	0.022436
rs11637528	0.0225935
rs2069852	0.0226757
rs8139217	0.0228618
rs1433048	0.0231584
rs17705279	0.0231645
rs7644807	0.0237297
rs4901189	0.0237516
rs2936202	0.0237866
rs9378275	0.0238653
rs298085	0.0239288
rs6074977	0.0239478
rs7290085	0.0241908
rs16988135	0.0242177
rs9614122	0.0242213
rs9817968	0.0242223
rs1473065	0.0242526
rs466978	0.0243235
rs17133098	0.0243647
rs922263	0.0243811
rs3809018	0.0245732
rs3788421	0.0245995
rs1940513	0.0246123
rs8078723	0.0246573
rs12484336	0.0247685
rs2071540	0.02477
rs16987156	0.0248006
rs298064	0.0248233
rs6868963	0.02483
rs9357923	0.024965
rs177077	0.024973
rs9614131	0.0249752
rs298089	0.025028
rs9859494	0.0250686
rs220028	0.0250811
rs9367689	0.0252519
rs6436666	0.0252731
rs4941195	0.0253808
rs1567577	0.0256443
rs11721144	0.0257937
rs1567578	0.0258625
rs298088	0.025913
rs17133088	0.0259442
rs11650306	0.0260824
rs298025	0.0261142
rs970544	0.0261218
rs9310280	0.0261306
rs1532816	0.026187
rs1474854	0.0262127
rs570527	0.0262811
rs17090693	0.0264177
rs7284538	0.0266465
rs13197391	0.0266778
rs8033759	0.0269165
rs11155820	0.0269504
rs12721364	0.027149
rs16889853	0.0271858
rs7562613	0.0272249
rs298029	0.0272615
rs298027	0.0273649
rs6647	0.0273997
rs2460	0.0275056
rs16971783	0.0275866
rs1381548	0.0276253
rs6589988	0.027669
rs954954	0.0277078
rs7103915	0.0277589
rs6034344	0.0277956
rs9475723	0.0280131
rs11602983	0.0280641
rs6926648	0.0280843
rs1824583	0.0283354
rs8121203	0.0283388
rs9853536	0.0284323
rs8140770	0.0284521
rs1243164	0.0285037
rs2227322	0.0285589
rs26687	0.0286636
rs470358	0.0286661
rs27187	0.0288575
rs2554430	0.0289225
rs17543338	0.0289654
rs2410558	0.0289814
rs10893003	0.0289847
rs10514050	0.0290008
rs2592000	0.0291728
rs2230862	0.0292306
rs9614101	0.0292407
rs1495745	0.0293082
rs12574606	0.0296781
rs2070232	0.0296911
rs6514634	0.0297427
rs7285751	0.0297827
rs922264	0.029861
rs7741295	0.0298731
rs298087	0.0299099
rs1042658	0.0299343
rs709592	0.0299668
rs993008	0.029987
rs993007	0.0300352
rs3213762	0.0301093
rs10894576	0.0301275
rs11218585	0.0301283
rs298028	0.0304203
rs1893806	0.0304212
rs11884363	0.0304523
rs907343	0.0305442
rs298030	0.0307104
rs11989002	0.0308
rs12419804	0.0309671
rs17133071	0.0309872
rs11603384	0.0310968
rs1524107	0.0311802
rs10964739	0.0311919
rs12657171	0.031281
rs11604782	0.0314733
rs10865677	0.0316032
rs2410562	0.0317322
rs17270351	0.0317436
rs9322343	0.0319431
rs298095	0.0319493
rs17661249	0.0319788
rs11218586	0.0320253
rs1461670	0.0320862
rs9322344	0.0321612
rs298090	0.0322398
rs4677327	0.0324101
rs10180555	0.0325962
rs11574077	0.0326252
rs7588474	0.0326475
rs12786353	0.0327038
rs10169660	0.0327855
rs188746	0.0328034
rs9397072	0.0328083
rs1884285	0.0328136
rs623784	0.0328381
rs801132	0.0328824
rs7603706	0.0329007
rs17576589	0.0330523
rs6079952	0.0333021
rs11654671	0.0333782
rs1052751	0.033421
rs9870288	0.0334863
rs2409629	0.0336018
rs1004223	0.0336777
rs7577732	0.0337112
rs4599238	0.0337134
rs2069616	0.0337431
rs1991274	0.0337673
rs10221801	0.0337812
rs10052957	0.0338529
rs16887251	0.0338905
rs10850783	0.0338986
rs11677864	0.0340087
rs10456736	0.0340536
rs11784251	0.034068
rs10173729	0.0340975
rs9355003	0.0341273
rs6722427	0.0342296
rs10184513	0.0342305
rs10192769	0.03426
rs6665672	0.0342831
rs9364171	0.0343666
rs10208195	0.0343671
rs11222043	0.0344339
rs2250889	0.0344638
rs7647096	0.0345589
rs11218589	0.0345798
rs7545475	0.0346102
rs1062577	0.0346211
rs11223451	0.0347441
rs6080029	0.0347452
rs6707096	0.0347559
rs6919941	0.0348961
rs3825394	0.0349117
rs7130407	0.0349986
rs17131763	0.0350635
rs11219590	0.0350892
rs9475724	0.0351544
rs7569375	0.0352941
rs4307422	0.0353282
rs282497	0.0354049
rs6080041	0.0357176
rs12077336	0.0358324
rs480030	0.0358553
rs877743	0.0359814
rs10501903	0.0359873
rs852977	0.0359956
rs298101	0.0360036
rs860457	0.036076
rs298100	0.0360985
rs314113	0.0361668
rs11997213	0.0362036
rs6661050	0.0362116
rs1014309	0.0362198
rs10187805	0.0363087
rs11753421	0.0363695
rs314109	0.0363837
rs4606347	0.0364535
rs10983754	0.0364816
rs10053209	0.0365704
rs11223453	0.0366752
rs9364266	0.0367879
rs7933778	0.0367971
rs9367690	0.0368578
rs5744441	0.0368616
rs8085034	0.0368833
rs2144405	0.0370146
rs11783089	0.0372617
rs12736904	0.0373178
rs2391068	0.0373363
rs17621985	0.0373382
rs569575	0.0373878
rs898776	0.0374816
rs7011647	0.0374875
rs3864277	0.037509
rs186385	0.0376825
rs17622555	0.0377313
rs9554969	0.0377987
rs10958113	0.0379345
rs852982	0.0380829
rs616682	0.0380876
rs3731714	0.0382232
rs9267280	0.0383023
rs721399	0.0383049
rs11779072	0.0383341
rs7018197	0.038346
rs7175782	0.0384238
rs11787313	0.0384657
rs17624033	0.0385063
rs1884286	0.0385798
rs10790477	0.0385925
rs721121	0.0386802
rs1461686	0.0388774
rs1866388	0.039069
rs344783	0.0391629
rs10046000	0.0392823
rs9396225	0.0392994
rs4646248	0.0393315
rs10874940	0.0393847
rs7812344	0.0393976
rs10735104	0.0394608
rs7125854	0.0394672
rs2515241	0.0394685
rs7749370	0.0394881
rs9742667	0.0395801
rs2440315	0.0396915
rs12546823	0.0397836
rs2918417	0.0398255
rs2165662	0.0399258
rs7117635	0.0399586
rs550653	0.0400218
rs7721577	0.0401241
rs2918416	0.0402581
rs4646249	0.0402865
rs10932950	0.0403053
rs4646250	0.0403099
rs12283068	0.0403426
rs801139	0.0404961
rs2440374	0.0405045
rs12090296	0.0405152
rs1014310	0.0405277
rs13264074	0.0405659
rs9728624	0.0406465
rs9340835	0.0406799
rs149084	0.0407241
rs6473319	0.040777
rs2286671	0.0407911
rs12548479	0.0408611
rs17107016	0.0409199
rs11989688	0.0410297
rs4148350	0.041047
rs10958060	0.0410603
rs11989031	0.0412003
rs7218237	0.0412969
rs10514336	0.0414847
rs2391069	0.0415759
rs7834585	0.041721
rs470226	0.0417825
rs10958040	0.041784
rs6735596	0.0418011
rs7831359	0.0418242
rs10958055	0.0418898
rs10216649	0.0419552
rs4234184	0.0419987
rs1508624	0.0420186
rs6724843	0.0420918
rs708979	0.0421721
rs220034	0.0421733
rs11774637	0.0422335
rs1430664	0.0422577
rs11738454	0.042313
rs13258440	0.0423223
rs9861236	0.0423917
rs10099033	0.04242
rs1461687	0.0424322
rs1939704	0.0424397
rs4873155	0.0424737
rs7009895	0.0425225
rs713179	0.0425546
rs2845597	0.0425813
rs6992341	0.0426126
rs34167	0.0427691
rs9455680	0.0429066
rs3790429	0.0433327
rs801141	0.0433604
rs258813	0.0433704
rs1508621	0.043374
rs694310	0.0435462
rs10461656	0.0436731
rs4674641	0.0437258
rs6988854	0.0438162
rs775111	0.0438275
rs17577073	0.0439378
rs505358	0.0439771
rs9349836	0.0439991
rs2423977	0.0440195
rs11605324	0.0440459
rs10900213	0.0440801
rs284180	0.0442086
rs13251980	0.0443781
rs7596562	0.0444926
rs6992551	0.0446664
rs6043567	0.0447897
rs1018207	0.0448099
rs6074964	0.0448814
rs11165489	0.0450867
rs877741	0.0451251
rs7834740	0.0451433
rs1430651	0.0451655
rs1430652	0.0451974
rs513364	0.045228
rs6669336	0.0453371
rs1961456	0.045481
rs1009668	0.0454968
rs17775172	0.0455245
rs11218902	0.0455549
rs2302777	0.0456083
rs7534318	0.045612
rs17552645	0.0456324
rs9855254	0.0456504
rs747398	0.0456948
rs1887285	0.0457246
rs1394456	0.0459578
rs190488	0.0460098
rs11208662	0.0460335
rs41158	0.0460872
rs7536947	0.046091
rs2069778	0.0461012
rs7521065	0.0461208
rs1421555	0.0461439
rs4664906	0.0461823
rs17406429	0.0462251
rs12199722	0.04623
rs1567311	0.0463707
rs714499	0.0463895
rs16889129	0.0463957
rs11208660	0.046415
rs927562	0.046464
rs10932949	0.0465559
rs645350	0.0465775
rs1225886	0.0466688
rs2456531	0.0466958
rs4712138	0.0467556
rs6590446	0.0468219
rs10052015	0.046831
rs3822356	0.0470643
rs7846699	0.0470747
rs2202797	0.0470981
rs1038353	0.0471298
rs9292182	0.0471336
rs13252863	0.047179
rs12360676	0.0472495
rs17133210	0.0472602
rs7949766	0.047403
rs12795211	0.0474406
rs2376018	0.0474897
rs11801408	0.0476511
rs13173495	0.0476681
rs314111	0.0477003
rs10472081	0.0477603
rs8179183	0.0479283
rs1453579	0.0480082
rs1899745	0.0480272
rs6473337	0.0480677
rs6988562	0.0480781
rs10958080	0.0482258
rs9394964	0.0482343
rs576330	0.0484143
rs827419	0.0484598
rs11208659	0.0485324
rs12793987	0.0485878
rs10875037	0.0485915
rs17838109	0.0486035
rs6684961	0.0486218
rs10484858	0.0487296
rs6079706	0.0487312
rs10958065	0.0487963
rs314112	0.0488832
rs17131552	0.0491117
rs4646257	0.0491556
rs9323320	0.0491611
rs6898270	0.0491999
rs7934630	0.0492357
rs5031036	0.0492995
rs390836	0.049312
rs2170856	0.049312
rs11775633	0.0493204
rs7015370	0.0493208
rs7820724	0.0493456
rs10958117	0.0493519
rs12719049	0.0493642
rs9288619	0.0494426
rs7822224	0.0494846
rs6110505	0.0496003
rs35307	0.0496055
rs10051847	0.0496174
rs9650276	0.0496447
rs6079834	0.0497533
rs7934308	0.0497684
rs7831651	0.049797
rs30545	0.0498826
rs11952875	0.0499178
rs16996904	0.0499346
rs4592915	0.0499433
rs1394461	0.0500197
rs12789966	0.0501315
rs12807891	0.0501717
rs10082676	0.0502069
rs2656190	0.0503788
rs6989150	0.0503887
rs7952312	0.050407
rs6043662	0.0504278
rs11152377	0.0504403
rs12101908	0.0504461
rs6709445	0.0505529
rs521898	0.0505611
rs12375352	0.0506227
rs13269724	0.0506982
rs11956001	0.0507439
rs1893147	0.0509424
rs540313	0.0510747
rs16996200	0.0510942
rs1230329	0.0511256
rs877082	0.0511574
rs1508622	0.0512112
rs7927762	0.0512427
rs11951359	0.051316
rs17664848	0.0515219
rs17573483	0.0515577
rs7341022	0.0515955
rs7107800	0.0516585
rs1884548	0.0517894
rs877081	0.0520657
rs10460157	0.0521861
rs17090691	0.0522222
rs6079887	0.0524499
rs9368744	0.0524839
rs4820824	0.0526627
rs30539	0.0528662
rs6871710	0.0529126
rs4814407	0.0529636
rs4244205	0.0529682
rs11155819	0.0529736
rs10964685	0.0531201
rs1555179	0.0531718
rs6135575	0.0531957
rs1558384	0.053253
rs1899752	0.0533406
rs187645	0.0533655
rs1216169	0.0534186
rs702531	0.0534787
rs12056700	0.0534864
rs1216170	0.0535625
rs532448	0.0535736
rs6080009	0.0536097
rs11700285	0.0536795
rs256084	0.0537324
rs11658743	0.0540406
rs11087119	0.054185
rs12141591	0.0542962
rs1504711	0.054315
rs3790437	0.0544135
rs6034309	0.0544386
rs877083	0.0544795
rs10055954	0.0545415
rs11155762	0.0548498
rs2842797	0.0548786
rs12209109	0.054904
rs6034310	0.0549323
rs7832799	0.0549971
rs1011527	0.0551152
rs1555178	0.0551174
rs3763084	0.0551739
rs4242462	0.0552275
rs7498870	0.0552687
rs491152	0.0555313
rs17696463	0.0555656
rs4382493	0.0555971
rs702543	0.0555979
rs11165594	0.0556216
rs12089918	0.0556308
rs17795596	0.0556658
rs12430915	0.0557063
rs2165821	0.0557105
rs12420505	0.0557488
rs11959349	0.0558193
rs10071774	0.0559428
rs10501958	0.0560743
rs1396377	0.0561477
rs702530	0.0561751
rs4468199	0.056202
rs17413610	0.056294
rs2377004	0.0563486
rs4551175	0.0564956
rs10894188	0.0565259
rs13177592	0.0565813
rs12138493	0.056583
rs1800796	0.0565981
rs12435660	0.0566466
rs2283512	0.0567127
rs7016914	0.0567522
rs1349784	0.0567677
rs12132114	0.0569185
rs10481025	0.0569991
rs13177216	0.0570938
rs4422788	0.0571275
rs10958115	0.0571341
rs9370531	0.0572066
rs2302774	0.0572479
rs2055603	0.0572588
rs1367996	0.057442
rs7362062	0.0574956
rs13190308	0.0575828
rs13190178	0.0575905
rs6459161	0.0575916
rs10472078	0.057833
rs12279479	0.0579604
rs9478265	0.0580564
rs4075131	0.0581139
rs4637585	0.0581491
rs4559653	0.058153
rs829258	0.0583235
rs12279668	0.0583615
rs4597036	0.0583898
rs2029253	0.0586096
rs1233748	0.0586758
rs7708423	0.0586898
rs12479985	0.058692
rs1884549	0.0587464
rs2064592	0.058777
rs11868442	0.0588818
rs2227319	0.0589223
rs17778950	0.0589259
rs3748317	0.0589451
rs1381332	0.0589866
rs2227321	0.059015
rs9382631	0.0590319
rs2726395	0.05907
rs2069614	0.0591151
rs11218521	0.0591345
rs705	0.0591452
rs1531408	0.0591942
rs2329674	0.059209
rs4986791	0.0592494
rs9369421	0.0593788
rs6110681	0.0595129
rs1555180	0.0595629
rs1911836	0.0595639
rs17795692	0.0595817
rs14490	0.0598471
rs9686327	0.0599813
rs6593335	0.0600283
rs3748318	0.0600799
rs906656	0.0602627
rs1504714	0.060316
rs12135802	0.0603861
rs11986411	0.0605311
rs9349822	0.0605585
rs12146429	0.0609349
rs13177163	0.0609446
rs10893002	0.0611048
rs10069162	0.0611136
rs6131629	0.061318
rs17130657	0.0615343
rs2070741	0.0615605
rs3824612	0.0615703
rs1357	0.0616162
rs1709180	0.0616405
rs17368659	0.0616759
rs6573288	0.0616865
rs17742447	0.06182
rs13002233	0.0619434
rs7755220	0.0619761
rs6043584	0.0620218
rs1709182	0.0620432
rs35596	0.0620456
rs6034313	0.0620707
rs6927258	0.0621324
rs877744	0.0621596
rs1233747	0.0621777
rs11222334	0.0621892
rs2270401	0.0621994
rs1363016	0.0623127
rs7869373	0.0623958
rs1895125	0.0625077
rs593499	0.0626595
rs10488	0.0627244
rs16903776	0.0627766
rs16863644	0.0628533
rs7715918	0.0629437
rs12140910	0.0629573
rs1367416	0.0630474
rs255579	0.0631319
rs1452577	0.0632819
rs1461680	0.0633101
rs8014046	0.0633123
rs6127771	0.0633322
rs17696634	0.063431
rs30541	0.0634913
rs13357328	0.0635133
rs6554868	0.0636994
rs17696592	0.0637055
rs6862081	0.0637408
rs17432348	0.0637412
rs6878896	0.0637464
rs4414190	0.0638069
rs17472003	0.0638276
rs17471884	0.0639021
rs1894406	0.0639261
rs775108	0.0640532
rs10940648	0.0640967
rs2897642	0.0641156
rs3091338	0.0641263
rs8080307	0.0641901
rs247724	0.0643141
rs1120303	0.0643538
rs6079988	0.0643693
rs7716510	0.0643704
rs11758339	0.0644507
rs6079889	0.0644538
rs12451897	0.0646112
rs2859579	0.0647301
rs3824932	0.0647639
rs12694624	0.0648154
rs2850764	0.0648812
rs9687159	0.065029
rs6872395	0.0650469
rs12904773	0.0651457
rs1504710	0.0652447
rs17622769	0.0654512
rs2276109	0.0655824
rs17695808	0.0655899
rs524289	0.0656717
rs12719028	0.0657083
rs9688328	0.0659267
rs17127656	0.066176
rs35592	0.066204
rs7131217	0.0662319
rs10474336	0.0663166
rs7113107	0.066506
rs11218743	0.066701
rs1939712	0.0667761
rs1939713	0.0668447
rs1325921	0.0668961
rs525406	0.0669534
rs569376	0.0669708
rs9315044	0.0670935
rs1498606	0.0671725
rs42550	0.0672206
rs6881461	0.0673058
rs7844393	0.0674975
rs9370534	0.0675617
rs1980618	0.0676449
rs9687138	0.0676544
rs12365098	0.0677111
rs17368814	0.0678031
rs732668	0.0678233
rs9349823	0.0678611
rs2894837	0.0678843
rs2273972	0.0679995
rs10958023	0.068
rs2516400	0.0680619
rs487182	0.0680789
rs7518849	0.0680905
rs488133	0.0681258
rs6576396	0.068138
rs10750213	0.0681639
rs4600174	0.0683128
rs4269885	0.0683153
rs12174955	0.0685577
rs12291661	0.068666
rs12808288	0.0688031
rs1504728	0.0688547
rs1442449	0.0688729
rs10892915	0.0690038
rs10892912	0.0693095
rs2735484	0.0693407
rs16988244	0.0693451
rs631773	0.0694724
rs744228	0.0694943
rs10983756	0.0694951
rs2443086	0.069544
rs11222039	0.0697067
rs9916158	0.0698743
rs584485	0.0699664
rs3888565	0.0700809
rs6669044	0.0701209
rs3790426	0.0701625
rs12050838	0.0702135
rs7727670	0.0702377
rs702542	0.0703131
rs650971	0.0703593
rs1824788	0.0703867
rs175786	0.0704092
rs12807122	0.0707913
rs10043444	0.0708447
rs2407306	0.0708475
rs34161	0.0708562
rs7108717	0.0708667
rs11218693	0.0708772
rs4986790	0.0709004
rs1940483	0.0709296
rs12520956	0.0709876
rs4633425	0.0710231
rs10790511	0.0710376
rs1145403	0.0710964
rs9645670	0.0711071
rs2738173	0.0713214
rs173476	0.0713745
rs10922520	0.0714094
rs2208133	0.0715354
rs642149	0.071593
rs7944606	0.0716077
rs7926907	0.071614
rs9315043	0.0716203
rs7926159	0.0716795
rs7747060	0.0716832
rs12522395	0.0717138
rs966465	0.0717567
rs7951940	0.0718513
rs10518418	0.0718605
rs7941365	0.0719579
rs2732020	0.072006
rs4916831	0.0720418
rs6069757	0.0721788
rs2186705	0.0721938
rs175788	0.0724953
rs7737908	0.0725534
rs2656182	0.0725704
rs9370533	0.072582
rs1910708	0.0728406
rs10190823	0.0729224
rs6673591	0.0730473
rs900503	0.0731548
rs5743533	0.0731624
rs1420435	0.0732401
rs9464388	0.0732888
rs10818073	0.073369
rs1570492	0.073371
rs2423963	0.0734596
rs12344353	0.0735465
rs2814654	0.0738218
rs27547	0.0738586
rs35587	0.074271
rs10791233	0.0743211
rs13264416	0.0743463
rs9370544	0.0744035
rs4417233	0.0744276
rs2083614	0.0744561
rs10783215	0.0745147
rs4754667	0.0745427
rs11536869	0.074545
rs4946135	0.0749697
rs2093173	0.0749913
rs719951	0.0750088
rs946260	0.0750237
rs12789951	0.0750359
rs4814325	0.0752055
rs2814653	0.075212
rs2021975	0.0754834
rs13156288	0.0755573
rs12406300	0.0755638
rs4977862	0.0756369
rs7192634	0.0756375
rs2842810	0.07566
rs11827197	0.0758475
rs13194995	0.0758541
rs1453576	0.0759517
rs16888055	0.0761578
rs4738816	0.0764231
rs7938054	0.0765539
rs11222216	0.076585
rs2339606	0.0766765
rs2814652	0.0766993
rs4916829	0.0767315
rs6034314	0.0768831
rs13398650	0.0768928
rs6931836	0.0769627
rs9396213	0.077109
rs10922530	0.0772217
rs246226	0.0772366
rs10875001	0.0773382
rs6080100	0.0774461
rs17093977	0.0774762
rs6131592	0.0776634
rs12663464	0.0776659
rs10889563	0.0777166
rs12049873	0.0780501
rs17368582	0.0781456
rs2239179	0.0781889
rs1491709	0.0782995
rs7707541	0.0784075
rs6110827	0.0784227
rs17720639	0.0785128
rs6568920	0.0785547
rs40401	0.0785567
rs26701	0.0785724
rs10153506	0.0786006
rs12273744	0.0789035
rs3020410	0.0790634
rs10078496	0.0790989
rs2814651	0.0795728
rs9370539	0.0797017
rs12138645	0.0797113
rs215098	0.0797534
rs11155760	0.0797551
rs2639414	0.0798581
rs11222944	0.079997
rs12049876	0.0800768
rs2814649	0.0801114
rs2814650	0.0801182
rs11696334	0.080159
rs737693	0.0802144
rs4948194	0.0803632
rs17696027	0.0803662
rs10278450	0.0803873
rs10167041	0.0805107
rs1394460	0.0806014
rs12226799	0.0807413
rs6990102	0.0808443
rs11747104	0.0815483
rs11789552	0.0815587
rs903358	0.0815708
rs872939	0.0816075
rs10874976	0.0816112
rs2189480	0.081746
rs11219611	0.0817793
rs4143858	0.0817978
rs10060641	0.0818913
rs16884157	0.0818992
rs4700328	0.081956
rs9689355	0.0821993
rs27723	0.0823188
rs2158935	0.0824518
rs11826948	0.0824993
rs17124901	0.0826069
rs16884169	0.0826647
rs246221	0.082765
rs10514856	0.0827895
rs2639415	0.0828673
rs168681	0.0829272
rs2814681	0.0830154
rs12421109	0.0830222
rs10892968	0.0830626
rs2842802	0.0830926
rs2345331	0.0831645
rs12662273	0.0832566
rs1449273	0.0833157
rs12760975	0.0833241
rs1233771	0.0833582
rs2814680	0.0833645
rs6865647	0.0833953
rs11969402	0.083457
rs1025734	0.0834788
rs3006069	0.0837041
rs2963823	0.0837789
rs298032	0.0838781
rs6691098	0.0839212
rs4496735	0.0839379
rs2279455	0.0839661
rs12792879	0.0839823
rs12445600	0.0839838
rs778584	0.0840283
rs1237878	0.0841832
rs7174499	0.0843155
rs4646246	0.0843421
rs1504732	0.0843552
rs11219721	0.0843723
rs1411276	0.0843737
rs880170	0.0843771
rs6080021	0.0844011
rs736748	0.0844555
rs1709184	0.0845499
rs2297142	0.0845925
rs13157270	0.0846146
rs12139072	0.084626
rs12674710	0.0849353
rs8020559	0.0851186
rs36608	0.0852674
rs10429585	0.0853143
rs1445953	0.085381
rs2842809	0.0854005
rs2554426	0.0854727
rs2041424	0.0854783
rs7968585	0.0855428
rs12141262	0.0855752
rs876854	0.0855839
rs10472080	0.0857785
rs2639448	0.0858676
rs4390174	0.0859512
rs1461685	0.0859519
rs4293222	0.0859819
rs2075612	0.0860404
rs2639447	0.0861012
rs27548	0.0862639
rs2765524	0.0864766
rs2814658	0.0865601
rs12054681	0.086726
rs9349832	0.0868153
rs2880404	0.0868284
rs2301147	0.0868854
rs6658267	0.0870308
rs16889865	0.0871541
rs2842798	0.0871919
rs2814660	0.08726
rs2569190	0.0873966
rs11219756	0.0874917
rs16889869	0.0875017
rs2396449	0.0875119
rs9349831	0.0875335
rs584946	0.0876006
rs4677328	0.0877403
rs241427	0.0878603
rs10874996	0.08787
rs11699695	0.0878823
rs16889479	0.0881616
rs1514348	0.0881677
rs7935954	0.0882049
rs864104	0.0882697
rs10894590	0.0882708
rs6864156	0.0884395
rs27949	0.0885396
rs17528522	0.0886794
rs3887412	0.0887691
rs4754604	0.0887774
rs466727	0.0887955
rs2569188	0.0888744
rs2408489	0.0889697
rs11600195	0.0889979
rs39713	0.0891485
rs900504	0.0891583
rs743564	0.0892119
rs10507391	0.0893753
rs2100831	0.0893773
rs1800629	0.0894686
rs1939008	0.0895376
rs26711	0.0897189
rs7672972	0.0897362
rs567501	0.0898067
rs11758619	0.0898731
rs717146	0.0899522
rs4466796	0.0900729
rs1940494	0.090159
rs2115819	0.0901799
rs1233763	0.0903078
rs6575422	0.0903344
rs6043602	0.0904657
rs10892979	0.0904699
rs9968875	0.0905859
rs10162787	0.0906348
rs1877252	0.0907038
rs7579385	0.0909424
rs11219692	0.0910955
rs610736	0.0913004
rs10042042	0.0913443
rs12941020	0.0914554
rs11579178	0.0914729
rs13165949	0.0915173
rs833060	0.0915424
rs10008790	0.0915824
rs8025128	0.091596
rs7930825	0.0916311
rs12221864	0.0917604
rs1233769	0.0918376
rs12793284	0.0918919
rs4646251	0.0919642
rs4597169	0.0921658
rs12789426	0.0921968
rs7945901	0.092219
rs6127742	0.0923643
rs7948524	0.0923817
rs11741470	0.0924873
rs388349	0.0927263
rs726533	0.0928332
rs16996604	0.0928581
rs2447139	0.0930696
rs4075132	0.0930953
rs7114889	0.0931477
rs314156	0.0932283
rs2069812	0.0933009
rs1971940	0.0933421
rs1031758	0.0933666
rs2355600	0.093418
rs1461674	0.0934211
rs6074909	0.093452
rs10066573	0.0934971
rs7965281	0.0935417
rs10052716	0.0936358
rs7932899	0.0936442
rs296410	0.0936703
rs17711924	0.0937403
rs12577013	0.0940575
rs6043589	0.0941536
rs4814423	0.0941978
rs10892848	0.094272
rs364980	0.0943339
rs16879300	0.094339
rs16879307	0.0944949
rs2306842	0.0945096
rs6475469	0.0945398
rs298033	0.0945929
rs16879311	0.094636
rs5752979	0.0946747
rs360063	0.0946882
rs6929091	0.0948384
rs9341016	0.0948415
rs10008712	0.0949477
rs10789185	0.0949612
rs17368890	0.0949888
rs12479232	0.0950252
rs7772239	0.0950566
rs7928265	0.0952016
rs7711639	0.0952226
rs10182143	0.0953238
rs2235608	0.0953238
rs2656169	0.0953431
rs11219734	0.0954084
rs7120011	0.0954261
rs11085027	0.0956872
rs12676857	0.0959244
rs10472082	0.0959316
rs2298472	0.0959852
rs5743402	0.0959858
rs10501959	0.0960222
rs1461688	0.096032
rs6043398	0.0960495
rs6588152	0.0960516
rs12656462	0.0962757
rs26712	0.0963664
rs11579567	0.096394
rs10493858	0.0964389
rs2145015	0.0965373
rs12429692	0.0965757
rs875989	0.0965873
rs9614111	0.0966978
rs10750208	0.09711
rs2033806	0.0972025
rs4814334	0.0972844
rs2406928	0.0972916
rs3852147	0.0973025
rs7460653	0.0973749
rs16965171	0.0975972
rs246233	0.097636
rs12273886	0.0979226
rs12802340	0.0979892
rs8035760	0.0981806
rs1151922	0.0982649
rs25645	0.0984871
rs35600	0.0989269
rs2726400	0.0989709
rs6105359	0.0990279
rs3770657	0.0990318
rs6450502	0.0990707
rs7546005	0.0990843
rs2656168	0.0991165
rs10068543	0.0992227
rs371365	0.0993825
rs3898589	0.0994288
rs6034325	0.0995827
rs6043066	0.0995984
rs589955	0.0996609
rs674731	0.0997321
rs2272727	0.0998273
rs487377	0.099864
rs6043612	0.0998738
rs11964985	0.0998905
rs4073260	0.0999301
rs675639	0.0999541
rs282489	0.10002
rs6889456	0.100025
rs10791305	0.100056
rs11709074	0.100136
rs675153	0.100253
rs1233767	0.100261
rs246218	0.100334
rs10426830	0.100343
rs2857105	0.100358
rs991922	0.100421
rs13168643	0.100622
rs284152	0.100666
rs1944180	0.100754
rs16965179	0.100824
rs9847896	0.100906
rs2410561	0.100912
rs988828	0.100947
rs920190	0.100965
rs11747378	0.101135
rs17093968	0.1012
rs6079649	0.101213
rs6079646	0.101215
rs2236008	0.101219
rs9828758	0.101288
rs2224301	0.101342
rs7115798	0.101354
rs3790432	0.101444
rs660006	0.101517
rs10892862	0.10155
rs9865465	0.101667
rs659992	0.101676
rs4073261	0.101698
rs13171944	0.101764
rs9370538	0.101805
rs1377573	0.102086
rs12124746	0.102219
rs171583	0.102272
rs13361218	0.102771
rs17695172	0.102774
rs10471462	0.10301
rs17131554	0.103142
rs17622133	0.10317
rs246217	0.103195
rs6678033	0.103735
rs282487	0.103771
rs835154	0.103773
rs9340955	0.103991
rs11981993	0.103997
rs384557	0.104022
rs17131540	0.104047
rs4674636	0.104058
rs1381329	0.104122
rs17069883	0.104213
rs1243167	0.104279
rs737938	0.104358
rs12880218	0.104409
rs315107	0.104589
rs4430946	0.104605
rs7105384	0.104681
rs13183985	0.10477
rs470558	0.104791
rs2164727	0.104853
rs5763568	0.104887
rs5008546	0.104976
rs315105	0.10501
rs5752974	0.105085
rs5763595	0.105152
rs4528296	0.105393
rs2726396	0.105411
rs1421565	0.105489
rs125701	0.105577
rs1544431	0.105596
rs2540485	0.105707
rs705117	0.105735
rs11806868	0.105771
rs7114546	0.105811
rs1452574	0.105834
rs10932952	0.105847
rs4537545	0.105951
rs17094869	0.10609
rs2043733	0.106129
rs36599	0.106138
rs36593	0.106188
rs7101562	0.106262
rs761684	0.106357
rs988415	0.106432
rs6710486	0.106446
rs3213328	0.106612
rs6080026	0.106631
rs7127371	0.10665
rs9456201	0.106709
rs2938781	0.106736
rs17622286	0.106889
rs10101023	0.106896
rs4447571	0.106992
rs16863633	0.107377
rs6080000	0.107403
rs1155563	0.107517
rs12751148	0.107667
rs12404952	0.107681
rs8116772	0.107758
rs13237700	0.107768
rs12431114	0.107844
rs21140	0.107939
rs241442	0.108114
rs2656183	0.108137
rs10933175	0.108157
rs12939314	0.108174
rs17831942	0.108203
rs1233766	0.108243
rs709932	0.108257
rs764212	0.108327
rs10123948	0.108626
rs241440	0.108738
rs2515382	0.108776
rs8118267	0.108788
rs7531110	0.108804
rs16871018	0.108816
rs2726394	0.108828
rs1322105	0.108859
rs150684	0.108861
rs608970	0.10889
rs716908	0.108947
rs4492781	0.108956
rs298034	0.109054
rs16988120	0.109078
rs1910709	0.109117
rs241431	0.109174
rs12530828	0.109213
rs12187116	0.109244
rs7112259	0.109258
rs2906987	0.109339
rs17077492	0.109374
rs1151927	0.109433
rs10889569	0.109643
rs6436309	0.109663
rs3852206	0.109742
rs12419072	0.109799
rs6079984	0.109866
rs2107301	0.109982
rs2021915	0.110178
rs3027129	0.110199
rs1569	0.110312
rs2039391	0.110331
rs383222	0.110353
rs2906989	0.110478
rs2906976	0.110529
rs4673015	0.110574
rs7724016	0.110653
rs12803066	0.110714
rs2656176	0.110747
rs2038905	0.110829
rs7728050	0.110843
rs1543630	0.110912
rs2876924	0.110941
rs11744488	0.110994
rs1322107	0.111013
rs550924	0.111057
rs372420	0.111112
rs246219	0.111145
rs410518	0.111213
rs6696224	0.111241
rs10173214	0.111304
rs9326957	0.111322
rs712221	0.111353
rs6471904	0.111355
rs1558739	0.111374
rs1867724	0.111479
rs2938782	0.111509
rs10047874	0.111528
rs7468319	0.111672
rs6110404	0.111691
rs8066116	0.111725
rs13425557	0.111743
rs9355075	0.111759
rs9326958	0.111799
rs2376016	0.111906
rs6042631	0.111908
rs6110500	0.111925
rs16969906	0.111994
rs6898975	0.11201
rs7516341	0.112175
rs11885548	0.112179
rs1114952	0.112236
rs1452575	0.112272
rs3887893	0.112321
rs854692	0.112365
rs10205084	0.112402
rs2656175	0.112495
rs3790431	0.112541
rs2298292	0.112636
rs2726399	0.11264
rs284202	0.112716
rs12337009	0.112883
rs7951241	0.112885
rs10738564	0.112949
rs2024751	0.112997
rs12338810	0.113017
rs17695414	0.113035
rs1962256	0.113061
rs10122604	0.113081
rs1024606	0.113127
rs2041421	0.113167
rs4674639	0.113312
rs2243248	0.113341
rs1508623	0.113357
rs2656177	0.113511
rs6043626	0.113586
rs1233764	0.113681
rs8095077	0.113823
rs10514332	0.11393
rs17622455	0.113996
rs5743530	0.114018
rs10186731	0.114097
rs10964661	0.114222
rs449849	0.114222
rs9349835	0.114243
rs12464886	0.11435
rs6867240	0.114355
rs1461677	0.114372
rs755779	0.11443
rs17554631	0.11453
rs246240	0.114564
rs10964663	0.114611
rs2210051	0.114621
rs11629242	0.114647
rs6863462	0.114687
rs5743528	0.114807
rs11585329	0.114885
rs2853696	0.115114
rs17287542	0.115147
rs986067	0.115197
rs598418	0.115283
rs1889226	0.11533
rs12290237	0.115366
rs9294907	0.11538
rs17622421	0.115535
rs11221647	0.115568
rs10811389	0.115619
rs3798231	0.115778
rs2656172	0.115805
rs4288413	0.115845
rs12872365	0.115872
rs4814410	0.115939
rs4273663	0.116158
rs16988143	0.116201
rs10964657	0.116278
rs17127838	0.116489
rs11606265	0.1166
rs13359551	0.116623
rs1947090	0.116623
rs10899772	0.11663
rs26705	0.116678
rs16988148	0.116686
rs10942608	0.116764
rs6865975	0.116806
rs1237183	0.116811
rs10167118	0.116824
rs4708757	0.116854
rs2954750	0.117056
rs3783632	0.117069
rs6720264	0.117109
rs6593328	0.117146
rs6931540	0.117223
rs11637193	0.117245
rs2081092	0.117333
rs2299670	0.117365
rs1890562	0.117429
rs7864330	0.11757
rs246220	0.117623
rs1368439	0.117673
rs17758909	0.117725
rs2954753	0.117788
rs17133100	0.117809
rs2104936	0.117826
rs2035565	0.117924
rs1867725	0.117924
rs1024195	0.11793
rs2954752	0.117947
rs10980759	0.118046
rs1233760	0.118153
rs37241	0.118264
rs17831954	0.118332
rs2954756	0.118493
rs8138677	0.118541
rs1012299	0.118583
rs17134623	0.118615
rs4671801	0.118618
rs7484006	0.118673
rs9283540	0.118689
rs4648261	0.118705
rs2327969	0.118806
rs11219727	0.118868
rs34164	0.118972
rs6135622	0.119129
rs7856578	0.119278
rs16988149	0.119367
rs10957159	0.119385
rs10514341	0.119391
rs12785295	0.119441
rs6457684	0.119504
rs4705915	0.119526
rs11128361	0.119589
rs2098395	0.119698
rs433078	0.119715
rs3743079	0.119779
rs11718879	0.119817
rs11718881	0.119927
rs12700671	0.120071
rs934187	0.120182
rs2726408	0.120234
rs1233762	0.120282
rs1145404	0.120325
rs6590680	0.120553
rs6034240	0.120679
rs12719037	0.120683
rs7585530	0.120741
rs4754672	0.120818
rs2156717	0.120845
rs11221644	0.120857
rs2857106	0.120909
rs4948671	0.120955
rs4754647	0.120968
rs10825990	0.12105
rs12655332	0.121118
rs12289063	0.121418
rs4332918	0.121506
rs2183272	0.121554
rs241446	0.121582
rs4643535	0.121775
rs2954755	0.121857
rs26704	0.121963
rs2005238	0.122018
rs13432125	0.12208
rs1867711	0.12223
rs9384970	0.122232
rs2159589	0.122283
rs6743811	0.12246
rs10894556	0.12248
rs11223063	0.122528
rs10498214	0.122746
rs12995399	0.122753
rs11221915	0.1229
rs10053919	0.123018
rs298045	0.12303
rs2726403	0.123061
rs2043730	0.123141
rs10964652	0.123177
rs4619602	0.123227
rs4140562	0.123255
rs11223518	0.123288
rs1494467	0.123312
rs4655517	0.123364
rs4900228	0.123406
rs1833492	0.123416
rs298040	0.123494
rs911944	0.123494
rs803446	0.123599
rs10964650	0.123652
rs658467	0.123688
rs1882435	0.123788
rs1132340	0.123995
rs12525551	0.12402
rs2726363	0.124118
rs2856993	0.124154
rs7868428	0.124203
rs11191990	0.124282
rs17589148	0.124283
rs9646881	0.124373
rs767880	0.124386
rs7284951	0.12443
rs17581175	0.124472
rs8115817	0.124475
rs9380326	0.124522
rs6734345	0.124783
rs7597266	0.124951
rs12448760	0.125099
rs10957153	0.125146
rs2621322	0.125157
rs6074958	0.125223
rs2639413	0.125245
rs10078568	0.125285
rs12404261	0.125285
rs17727092	0.125299
rs2069626	0.1253
rs12523056	0.125354
rs9740199	0.125597
rs1940489	0.125676
rs12562433	0.125859
rs770569	0.125939
rs4781699	0.126065
rs6867591	0.126152
rs241448	0.126258
rs6933851	0.126342
rs7899587	0.126408
rs11128341	0.126466
rs25887	0.126486
rs7708528	0.126514
rs639932	0.12652
rs716102	0.126568
rs6750210	0.126933
rs6706608	0.126934
rs4596728	0.126992
rs1367408	0.127028
rs2813543	0.127092
rs3744948	0.127225
rs7109365	0.127228
rs1233759	0.127451
rs7081958	0.127586
rs9340941	0.127594
rs7452626	0.127633
rs6079734	0.127658
rs11954668	0.127703
rs2036510	0.127733
rs298044	0.127753
rs2787095	0.127875
rs11969025	0.127949
rs1511519	0.128082
rs1579101	0.128143
rs7608595	0.128359
rs12790700	0.128369
rs4814385	0.128414
rs6079737	0.128494
rs16863657	0.128559
rs4640889	0.128627
rs17094472	0.129018
rs932822	0.129047
rs3829054	0.129217
rs6988835	0.129391
rs4603847	0.129432
rs17693978	0.129495
rs770571	0.129565
rs3802504	0.129606
rs2511798	0.129622
rs9340958	0.129743
rs9382653	0.129756
rs6043499	0.129876
rs4947573	0.129954
rs17326461	0.129997
rs4275049	0.13002
rs1156028	0.130071
rs1543403	0.130079
rs12700683	0.130171
rs803014	0.130211
rs1369214	0.130244
rs6413420	0.13037
rs2048874	0.130504
rs12700684	0.130551
rs31987	0.130627
rs4987750	0.130655
rs17704829	0.130847
rs827420	0.131032
rs7535099	0.131163
rs4141463	0.131279
rs4845374	0.131552
rs13210876	0.131554
rs9370541	0.131651
rs10482704	0.131664
rs13190249	0.131692
rs4345600	0.131935
rs1151924	0.131981
rs2534671	0.13199
rs4948192	0.131996
rs10485546	0.132136
rs11208680	0.132199
rs4396867	0.132291
rs1813789	0.132327
rs314160	0.132348
rs7110964	0.132381
rs17074998	0.132404
rs1452572	0.132584
rs4708744	0.132738
rs3770210	0.132842
rs9370542	0.132904
rs719697	0.132995
rs298046	0.133046
rs16889904	0.133155
rs16914913	0.133167
rs4814335	0.133169
rs11221712	0.133183
rs11968575	0.133368
rs4277628	0.133385
rs880169	0.133415
rs16996498	0.133465
rs2954761	0.133477
rs4631845	0.133511
rs9987212	0.133542
rs1865014	0.133558
rs9987391	0.133674
rs1544410	0.133736
rs13016812	0.133908
rs2515375	0.134027
rs9790264	0.134131
rs3825395	0.134154
rs17074992	0.13432
rs12336110	0.134379
rs17074984	0.13445
rs11617473	0.134479
rs13198399	0.134521
rs12032588	0.134552
rs175780	0.13463
rs1542497	0.134741
rs8034095	0.134762
rs11219751	0.13487
rs2954759	0.135007
rs12470785	0.13504
rs1486134	0.135057
rs10158279	0.135072
rs12038005	0.13514
rs13255052	0.135289
rs2682560	0.135322
rs7606754	0.135393
rs9267415	0.135401
rs17074975	0.135473
rs12655347	0.135661
rs6757320	0.135708
rs10207952	0.135741
rs3002004	0.13587
rs3770655	0.135911
rs11811946	0.135948
rs2982894	0.135952
rs6471900	0.135973
rs6079859	0.135993
rs7524458	0.13602
rs4769058	0.13605
rs3025000	0.136456
rs31989	0.136532
rs3828903	0.136533
rs4769874	0.136534
rs4987752	0.136546
rs17074978	0.136589
rs13219546	0.13669
rs9534598	0.136691
rs6926134	0.136802
rs1559251	0.13684
rs6034053	0.137347
rs2282092	0.137484
rs6043177	0.137492
rs663051	0.137499
rs9790092	0.137673
rs13424211	0.137729
rs13180690	0.137798
rs2073188	0.137838
rs12495044	0.137895
rs17544552	0.137938
rs12803182	0.137964
rs1890563	0.138077
rs1890564	0.138083
rs12276132	0.138157
rs10789186	0.138183
rs4247366	0.13821
rs2853550	0.13829
rs7621933	0.138303
rs7848159	0.138463
rs7915950	0.13863
rs6676419	0.138642
rs10791277	0.138647
rs9741436	0.138678
rs13045800	0.138758
rs13198938	0.138792
rs3130615	0.138798
rs2954749	0.138805
[truncated: 14,936 more rows]

## Sheet: FEV1FVC All
SNP	P value
rs3887893	0.0004379
rs11155818	0.0005021
rs1216170	0.0006022
rs1216169	0.0006273
rs1230329	0.0006326
rs17133553	0.0006357
rs567501	0.0006393
rs3132451	0.000784
rs4977831	0.0008589
rs9479134	0.0008634
rs10859997	0.0011702
rs10501959	0.001236
rs584485	0.0012729
rs525406	0.0013307
rs659505	0.0014035
rs7484006	0.0014042
rs10419538	0.0014443
rs10406069	0.0014603
rs12144445	0.0014606
rs651305	0.0015269
rs584946	0.0015291
rs598921	0.0015365
rs685284	0.0015552
rs657947	0.0015617
rs593499	0.0017513
rs550653	0.0017584
rs2838791	0.0017633
rs11781366	0.0020457
rs1889226	0.0026052
rs12327820	0.0027029
rs6473271	0.0027573
rs11220996	0.0027733
rs1738567	0.0028857
rs10894795	0.002973
rs2267574	0.0030274
rs1738568	0.0030386
rs1738566	0.0030485
rs4901266	0.0031409
rs1771800	0.003198
rs6475469	0.0032221
rs2656182	0.0032442
rs10958002	0.0034053
rs997034	0.003419
rs4819031	0.0034716
rs3742030	0.0034793
rs16939725	0.0035773
rs12185823	0.0036186
rs422720	0.003622
rs7281757	0.0037364
rs717510	0.0037471
rs1910708	0.0037753
rs1627462	0.0037797
rs6990703	0.0037817
rs2022985	0.0038267
rs10110303	0.0038733
rs2150439	0.0040132
rs2239512	0.0040421
rs10110909	0.0041527
rs1442450	0.00417
rs2240089	0.0041805
rs4873152	0.004225
rs4819030	0.0043172
rs2521205	0.0043695
rs6135632	0.004378
rs6901357	0.0044357
rs562990	0.0044479
rs17733306	0.0044539
rs11088982	0.0044688
rs2838797	0.0045445
rs8102910	0.0047586
rs2838807	0.0047593
rs6110578	0.0047691
rs7026167	0.0049672
rs2763228	0.0049799
rs8133307	0.0050419
rs2838803	0.0052205
rs983749	0.0052853
rs10738564	0.0053939
rs381466	0.0054067
rs4805119	0.0054818
rs7251526	0.0055144
rs2292568	0.0055393
rs4869965	0.0056764
rs8128889	0.0057232
rs8130224	0.0057315
rs2003273	0.0057927
rs17733216	0.0058354
rs7281416	0.0059093
rs13047803	0.0059634
rs473320	0.0059701
rs2039391	0.0059805
rs12272332	0.00604
rs914605	0.0060585
rs3764899	0.0060913
rs10757144	0.0061334
rs9456149	0.0061736
rs2291427	0.0061958
rs4677289	0.0062714
rs11223726	0.0063432
rs10757145	0.0063935
rs12289431	0.0064889
rs2155012	0.0065748
rs2726396	0.0065835
rs2656183	0.006599
rs2726394	0.0066318
rs10922533	0.0067019
rs377524	0.0067054
rs1944175	0.0067342
rs2838787	0.0067623
rs928937	0.0067893
rs11654671	0.0068089
rs10751382	0.0069377
rs1483641	0.006943
rs372766	0.007032
rs13377477	0.007073
rs427943	0.0071147
rs11221097	0.0071615
rs2656175	0.0072085
rs4977582	0.0072146
rs1910709	0.0072358
rs1880241	0.00735
rs2656176	0.0073914
rs446158	0.007473
rs803513	0.0074974
rs42518	0.0076137
rs2656177	0.0076297
rs2726395	0.0076323
rs12722987	0.0076389
rs2726399	0.0076636
rs8129315	0.0076778
rs2749245	0.0078423
rs9983296	0.0078557
rs6436301	0.0078741
rs501215	0.0080125
rs1944174	0.0080648
rs2656172	0.0080885
rs984043	0.0081064
rs6043243	0.0081904
rs2749247	0.0083311
rs3753663	0.0085805
rs631773	0.0086808
rs2656169	0.0087119
rs1953367	0.00875
rs12271953	0.0087623
rs687047	0.008816
rs2423954	0.0088533
rs2726408	0.0088623
rs1999570	0.0088894
rs7111786	0.0089269
rs4674636	0.0089518
rs2749251	0.008993
rs688358	0.0090237
rs12264801	0.0090378
rs7940098	0.0091354
rs2749246	0.009146
rs2726400	0.0091577
rs2656168	0.0092895
rs2609332	0.0093094
rs2749250	0.0093628
rs501892	0.0094084
rs1475660	0.0094438
rs3130612	0.0095364
rs4440707	0.0095545
rs800441	0.0096112
rs10498445	0.0096941
rs6069597	0.0096962
rs2033806	0.009732
rs517181	0.0097594
rs4869709	0.009858
rs2239511	0.0100088
rs515828	0.0100105
rs2609333	0.01016
rs7139166	0.0101691
rs642149	0.010187
rs1771799	0.0102197
rs1216185	0.0102293
rs11968431	0.0102579
rs499873	0.0102783
rs537718	0.0102947
rs4869708	0.010318
rs9478158	0.0103697
rs11068517	0.0103726
rs6900628	0.010416
rs9478157	0.010425
rs491552	0.0104774
rs2838778	0.0105228
rs7310552	0.0105261
rs12985354	0.0105552
rs2409625	0.0105738
rs2936202	0.0105753
rs800440	0.0106617
rs4869962	0.0106936
rs800439	0.0106991
rs10811387	0.0107092
rs2838820	0.010713
rs8134789	0.0107419
rs512171	0.0108414
rs800437	0.0109057
rs17711800	0.0109157
rs1738574	0.0109258
rs487215	0.010932
rs1089074	0.0109464
rs516108	0.0109609
rs1089072	0.0109955
rs800431	0.010998
rs1089075	0.0110211
rs988210	0.0110793
rs800429	0.0111182
rs7873117	0.0111235
rs8005977	0.011188
rs572522	0.0113636
rs420257	0.011368
rs17252949	0.0113867
rs4869963	0.0114784
rs579283	0.0115158
rs1738569	0.0117043
rs9886755	0.0117878
rs7859426	0.011807
rs2726403	0.0118323
rs1044043	0.011852
rs1616748	0.0120209
rs9917353	0.01218
rs1738575	0.0122443
rs2838788	0.0122445
rs569376	0.0123011
rs675163	0.0123518
rs11604782	0.012384
rs826356	0.0124021
rs476576	0.0124303
rs11603384	0.012593
rs2838818	0.012699
rs4818766	0.0128665
rs475505	0.0128782
rs1377573	0.0128993
rs541475	0.0129692
rs565072	0.0130936
rs7108183	0.0131552
rs6034169	0.0131873
rs9637192	0.0132169
rs550291	0.0133072
rs7493558	0.0133262
rs4516035	0.0133788
rs1884054	0.013403
rs6590272	0.0134114
rs2225434	0.0137168
rs4509428	0.0138039
rs6606741	0.0138053
rs11052704	0.0138262
rs10735104	0.0138381
rs397092	0.014006
rs17094869	0.014033
rs492107	0.0140381
rs7805828	0.0142272
rs11221075	0.0142462
rs7801617	0.0142533
rs9478890	0.0142573
rs241429	0.0143727
rs7525985	0.0145201
rs1965791	0.0145743
rs7759411	0.0146219
rs2282679	0.0149205
rs7107800	0.0149753
rs7041	0.01524
rs3738441	0.015248
rs7942623	0.0152517
rs7848159	0.0153138
rs826358	0.0153614
rs7567799	0.0154077
rs7750332	0.0157138
rs400140	0.0158392
rs1978860	0.0160812
rs10153506	0.0160964
rs3892535	0.0161674
rs2423938	0.0161938
rs2787095	0.0161962
rs3020410	0.016216
rs17467825	0.016239
rs6930222	0.0162934
rs900577	0.0164475
rs3755967	0.0164754
rs3778610	0.0164861
rs2347869	0.0165376
rs3130614	0.016551
rs3024498	0.0165659
rs2749249	0.0166415
rs952700	0.0168023
rs4540799	0.0169959
rs10094442	0.0170504
rs6099074	0.0170966
rs6110577	0.0174387
rs2260000	0.0177362
rs11222039	0.0177466
rs676141	0.0178524
rs2844477	0.0179051
rs11155763	0.0181333
rs2963818	0.0181945
rs10052709	0.0183024
rs1537122	0.0186784
rs3020318	0.0188073
rs2423936	0.0188844
rs31911	0.0190174
rs6590280	0.0190721
rs6590287	0.0191431
rs13359551	0.0192147
rs373037	0.0192317
rs11088983	0.0193583
rs3770657	0.0193729
rs2287498	0.0200155
rs2736172	0.0202076
rs7872857	0.0203713
rs1880244	0.0203778
rs11218459	0.0203813
rs2423953	0.0204496
rs3746472	0.0204526
rs17458522	0.0205971
rs7099874	0.0206814
rs412646	0.0208126
rs377902	0.0208256
rs417473	0.0209193
rs1880435	0.0209915
rs421716	0.0210421
rs1290115	0.0210812
rs3025033	0.0210982
rs17099451	0.0211438
rs3763354	0.0211509
rs1017956	0.0211518
rs2844472	0.0211744
rs1442449	0.021271
rs1771839	0.0212879
rs4592915	0.0213015
rs6673928	0.0213316
rs6069682	0.021357
rs9326957	0.021643
rs222035	0.0216494
rs9326958	0.0216676
rs2838821	0.0217843
rs623784	0.0217972
rs2838799	0.0218361
rs1352843	0.0219598
rs16823482	0.0219993
rs5743533	0.0220043
rs10030332	0.0220458
rs10079213	0.0220581
rs1940935	0.0220583
rs6889851	0.0221629
rs7116305	0.0222546
rs31910	0.0222743
rs6927072	0.0223081
rs984791	0.0223161
rs4329658	0.0223161
rs2838800	0.0223301
rs222047	0.0223792
rs1033754	0.0224745
rs7153129	0.0225993
rs13038758	0.0226442
rs9371564	0.0227662
rs11222082	0.0228311
rs7158620	0.0228369
rs3025030	0.0229137
rs1944180	0.022934
rs1537123	0.0230026
rs6911230	0.0230113
rs728466	0.0231823
rs6069672	0.0232354
rs1491718	0.0233244
rs7858506	0.0235694
rs17293761	0.0236018
rs598418	0.0236276
rs6436660	0.023673
rs705124	0.0237903
rs1216183	0.023817
rs2838815	0.023829
rs6737889	0.0238485
rs17133066	0.0239651
rs6737880	0.0239876
rs6757415	0.0239987
rs11710299	0.0240742
rs569110	0.0240834
rs11700285	0.0241486
rs2129975	0.0242288
rs740546	0.0243058
rs2763223	0.0243203
rs1884049	0.0243902
rs526703	0.0245198
rs531539	0.0245326
rs2066252	0.0245532
rs11952452	0.0246058
rs11222103	0.0246161
rs2246081	0.0247353
rs6475471	0.0247431
rs1620976	0.0247667
rs6704864	0.0247963
rs6705248	0.0248291
rs4671802	0.0248726
rs1738579	0.0249172
rs2396464	0.0249285
rs2215164	0.0249503
rs3020325	0.0249564
rs3131631	0.0250081
rs119019	0.0250514
rs7509282	0.0250875
rs549404	0.0250891
rs2347871	0.0252476
rs1967256	0.0252813
rs16823306	0.0253935
rs4977589	0.0254316
rs11948953	0.0254419
rs10964696	0.0256134
rs1967253	0.025645
rs150684	0.0257243
rs3758860	0.0257374
rs1232314	0.025786
rs17099452	0.025825
rs616749	0.0258829
rs16869335	0.0259355
rs16869336	0.0259415
rs12521660	0.0259864
rs367986	0.0259968
rs10491045	0.0260092
rs2736176	0.0260232
rs16869328	0.0260676
rs1967254	0.0261101
rs16869331	0.0261224
rs1001148	0.0261234
rs16869333	0.0261287
rs4760658	0.0262052
rs1967255	0.0262071
rs7033314	0.0263952
rs1017957	0.0264509
rs10811395	0.0265876
rs4978128	0.0268296
rs4336686	0.0268298
rs6475472	0.0268825
rs6749629	0.0269534
rs222014	0.027217
rs11954387	0.0272411
rs4333699	0.027286
rs11223142	0.0273967
rs12462800	0.0274017
rs17354769	0.0274145
rs10911902	0.0274547
rs3798232	0.0274875
rs6473320	0.0276074
rs11222096	0.0276122
rs1453579	0.0276284
rs387083	0.0276632
rs17099436	0.0278102
rs7045166	0.0278269
rs2855812	0.0278448
rs2286671	0.0279029
rs17134791	0.0279223
rs1349785	0.0279255
rs11222108	0.0279532
rs10893801	0.0280579
rs175277	0.028078
rs4054220	0.0281728
rs17556568	0.0282609
rs9322336	0.0283051
rs1984684	0.0284768
rs10501951	0.0285534
rs12470793	0.0286092
rs6436659	0.0286581
rs2609331	0.028693
rs4754049	0.0287013
rs17166249	0.0288059
rs6558132	0.0288178
rs16889796	0.028902
rs2298850	0.0289108
rs6043209	0.0289401
rs1890426	0.0289579
rs1332323	0.0290595
rs16889743	0.0290863
rs4644345	0.0291119
rs42519	0.0291389
rs27353	0.0291569
rs2396463	0.0291745
rs3912603	0.0291862
rs540313	0.0291917
rs7931826	0.0291926
rs2838806	0.0291926
rs2104032	0.0292276
rs1884053	0.029264
rs11585329	0.0292642
rs3822854	0.0294416
rs1332321	0.0294491
rs16823289	0.0294672
rs7703702	0.0294719
rs6713964	0.0295183
rs7875153	0.0295362
rs3822855	0.029604
rs10082676	0.0296149
rs12726500	0.0296501
rs6722462	0.0296645
rs3798233	0.0297374
rs6992657	0.0298493
rs7468675	0.0298629
rs7586937	0.0299514
rs6738950	0.030055
rs10811400	0.0300579
rs1433339	0.0301434
rs4977850	0.0301943
rs689284	0.0302023
rs953580	0.0303277
rs4754870	0.0303295
rs3020407	0.0304394
rs10964759	0.0305945
rs6558130	0.0306549
rs2634031	0.0306574
rs2069840	0.0306833
rs9267259	0.0308327
rs11222179	0.0308539
rs2904785	0.0308813
rs40402	0.0309142
rs255557	0.0310093
rs9267248	0.0310183
rs3756772	0.0310488
rs4246850	0.0310718
rs6994244	0.0311646
rs6735744	0.0311815
rs1934919	0.0312088
rs11218562	0.0312516
rs26304	0.0312574
rs16823288	0.0313541
rs3822856	0.0313644
rs12099177	0.0313719
rs1155563	0.0313986
rs17011123	0.0314133
rs12624874	0.0314504
rs4760655	0.0315179
rs2763227	0.0317592
rs6064367	0.031791
rs3740938	0.0318103
rs2428499	0.0319455
rs379016	0.0320618
rs16996604	0.03209
rs9322335	0.0321563
rs10738566	0.032179
rs2064592	0.0321974
rs7157019	0.0323515
rs2516415	0.0323799
rs2516417	0.032385
rs11222263	0.0324813
rs31989	0.0325313
rs31987	0.0325411
rs7815771	0.032629
rs6558127	0.0326428
rs4612386	0.0326584
rs7926813	0.0327358
rs5741800	0.0327795
rs10783219	0.0327855
rs12375887	0.0328511
rs8009562	0.032906
rs4869703	0.0329474
rs373687	0.0330103
rs6558131	0.0330617
rs11155765	0.0330956
rs175298	0.0331345
rs2039390	0.0331842
rs6131640	0.0332026
rs16869330	0.0332186
rs11222163	0.0332334
rs751629	0.0332567
rs3763366	0.0332682
rs2853564	0.033417
rs1341022	0.0335635
rs2857693	0.0337588
rs9267280	0.0338468
rs705120	0.0338733
rs11222247	0.0339077
rs8015360	0.0339197
rs16887249	0.0341084
rs12523468	0.0341722
rs17311853	0.03433
rs6105393	0.0343808
rs6939514	0.0345127
rs6105392	0.03459
rs6573290	0.0346002
rs4869705	0.0346176
rs11689849	0.03466
rs6573289	0.0346608
rs12124257	0.0347862
rs2423930	0.0348488
rs6043213	0.0348603
rs6927521	0.0349344
rs6558129	0.0349567
rs6573291	0.0350126
rs1033753	0.035015
rs10791277	0.0352125
rs1555182	0.0352302
rs1555181	0.0352772
rs1407228	0.0353322
rs4754876	0.035336
rs1321882	0.0353525
rs2898247	0.035426
rs10859999	0.0356087
rs1321881	0.0356221
rs17830249	0.0356969
rs11165595	0.0357382
rs7708952	0.0357817
rs4148346	0.0358543
rs10791312	0.0359404
rs11956684	0.0359504
rs11222313	0.0359587
rs2799537	0.0360421
rs3857116	0.0360449
rs2187395	0.0360611
rs2240086	0.0361069
rs12003323	0.0361413
rs2660846	0.0362152
rs1565097	0.0363162
rs9323357	0.0363519
rs3111173	0.0366198
rs7555476	0.0368028
rs7555548	0.0368372
rs1216182	0.0370611
rs10783037	0.0371043
rs12043241	0.0371327
rs1892534	0.0371642
rs2236647	0.0371722
rs2838813	0.0371726
rs2853215	0.037178
rs412056	0.0371872
rs1341023	0.0371978
rs10162599	0.0372915
rs4237855	0.03732
rs2857697	0.0373278
rs1120533	0.0374166
rs10783036	0.0374271
rs2853559	0.0375349
rs650971	0.0375735
rs219387	0.0376122
rs3763469	0.0376146
rs4658275	0.0376402
rs10874981	0.0377072
rs17311925	0.0377215
rs7703963	0.0378226
rs421587	0.0378263
rs1894408	0.0378403
rs26306	0.0378702
rs6748371	0.037897
rs7853809	0.0380561
rs1894406	0.0380688
rs6748475	0.0381306
rs1930050	0.0383518
rs6718714	0.0384137
rs2291851	0.038415
rs6705054	0.038491
rs6735954	0.0386142
rs10190823	0.0386218
rs17371174	0.0386539
rs6069668	0.0388486
rs17677007	0.0388697
rs4813173	0.0392408
rs2515241	0.0392644
rs4814352	0.0392857
rs6034134	0.0393324
rs7043296	0.0394272
rs11218465	0.0395599
rs16823286	0.0395953
rs9355003	0.0395967
rs4646976	0.0396561
rs4980525	0.0397889
rs9364171	0.039862
rs16823282	0.0398645
rs241431	0.0399963
rs2838764	0.0400401
rs17131552	0.0401194
rs389328	0.0401211
rs914210	0.0401515
rs1800629	0.0401575
rs7821268	0.0402128
rs532448	0.0402766
rs7274642	0.0404093
rs7132324	0.0404554
rs802961	0.0404865
rs4813174	0.0405901
rs2857103	0.0408598
rs9364266	0.0408689
rs11222317	0.0410193
rs803020	0.0411568
rs2845597	0.0412358
rs34167	0.0413401
rs11753421	0.0414205
rs9383858	0.0416878
rs2078486	0.0417489
rs538017	0.0417789
rs9322297	0.0418601
rs12951053	0.0418692
rs284153	0.0418716
rs3818056	0.041964
rs42522	0.0420995
rs7150113	0.0422501
rs7355880	0.0423124
rs11636732	0.0426045
rs985694	0.0426767
rs416624	0.0426881
rs7840393	0.0429131
rs284159	0.0429575
rs2312586	0.0430626
rs7839108	0.0430868
rs175258	0.0432182
rs2963817	0.0432184
rs630095	0.0432435
rs9919386	0.0432778
rs2838773	0.0433041
rs175278	0.0434102
rs2621212	0.0434327
rs1944158	0.043571
rs1738583	0.0435809
rs8123014	0.0436509
rs388349	0.0436889
rs6936332	0.0437196
rs6741915	0.0437515
rs2534679	0.043764
rs6024991	0.043833
rs1545125	0.0438488
rs7942290	0.0439372
rs2012901	0.0439931
rs159195	0.0440391
rs4142311	0.0441795
rs986400	0.0443989
rs16842179	0.0445241
rs6747876	0.0445987
rs1944177	0.0447477
rs8014046	0.045046
rs17540143	0.0450583
rs284149	0.045182
rs11885548	0.045184
rs35310	0.0451989
rs12435660	0.0452434
rs1894407	0.0452436
rs2067024	0.0453039
rs10894584	0.045368
rs2070614	0.0454122
rs26694	0.0454268
rs2425364	0.0455063
rs4813186	0.0455186
rs12602273	0.0457094
rs13501	0.0457253
rs13039835	0.0457591
rs10791285	0.0458185
rs1872961	0.0458224
rs2534673	0.0458577
rs2855804	0.045958
rs193538	0.0460452
rs11222007	0.0461388
rs181915	0.0461567
rs10493859	0.0461758
rs6131626	0.046276
rs16967738	0.0463721
rs1028003	0.0463907
rs2534672	0.0465554
rs6573288	0.0466672
rs6872808	0.0466974
rs10431096	0.0467981
rs1254608	0.046811
rs10894660	0.0468809
rs2621213	0.0470947
rs6895685	0.0473552
rs2190940	0.0473612
rs7730821	0.0474154
rs4390174	0.04744
rs6590680	0.0474626
rs150683	0.0474832
rs11168292	0.0475498
rs6722825	0.0475551
rs6684961	0.0476405
rs6043152	0.0476562
rs7942402	0.0477441
rs1944181	0.0477957
rs4328262	0.0478382
rs803470	0.0478483
rs1556192	0.0479303
rs2810884	0.0480108
rs11951422	0.0480963
rs11168293	0.0481081
rs2540492	0.0481111
rs1944184	0.0481567
rs17015767	0.0481619
rs17268756	0.0481952
rs27773	0.0482214
rs6064376	0.048254
rs1579101	0.0483937
rs7956370	0.0484854
rs1024195	0.0485076
rs6043472	0.0485213
rs241428	0.0486845
rs1491711	0.0487693
rs9383553	0.0488779
rs4143638	0.0488985
rs16887251	0.0489323
rs1939704	0.0489429
rs2189480	0.0489438
rs27695	0.0491045
rs1543492	0.0492795
rs2982700	0.0493156
rs6110752	0.0494054
rs6110473	0.0494074
rs6135316	0.0494371
rs2246618	0.0494588
rs2022499	0.0496073
rs9397373	0.0496407
rs7039491	0.0496584
rs7925159	0.0496957
rs2982699	0.0498489
rs641544	0.04995
rs580266	0.0500426
rs246234	0.0502602
rs1978331	0.0503077
rs2656162	0.0504147
rs374363	0.050444
rs2069835	0.0504552
rs2838771	0.0505282
rs10894657	0.0506139
rs4784887	0.0506236
rs10752641	0.0507748
rs175262	0.0507867
rs2023729	0.0507982
rs10791304	0.0509423
rs25946	0.0509952
rs7033259	0.0510005
rs12292900	0.0510551
rs6450516	0.0511162
rs5020450	0.0511998
rs10775541	0.0512495
rs8113334	0.0513051
rs7515774	0.051437
rs1816628	0.0515771
rs1019229	0.0516578
rs2982712	0.0518009
rs4446809	0.0521498
rs3890734	0.052225
rs314110	0.0522509
rs2072510	0.0522517
rs9364459	0.0522739
rs1939703	0.0523768
rs9644854	0.0524507
rs4345600	0.0525426
rs11222337	0.0526392
rs222029	0.0527407
rs3770655	0.0527476
rs3815336	0.0527971
rs10457867	0.0528422
rs4869748	0.0528429
rs4754680	0.0528579
rs11223388	0.0528583
rs12721364	0.0529378
rs2133110	0.0529403
rs212079	0.0529425
rs2875840	0.0530191
rs6110754	0.0530391
rs2963156	0.0531053
rs27670	0.0531517
rs11108372	0.0532092
rs2133109	0.0533278
rs1486134	0.0533687
rs16889682	0.0533749
rs6593486	0.0536488
rs10893802	0.0537202
rs2397226	0.0537311
rs10202285	0.0538632
rs17133060	0.0539718
rs9816862	0.0540925
rs10900216	0.0542305
rs6110751	0.0542693
rs2282490	0.0542761
rs1540339	0.0544312
rs6593485	0.0544586
rs708486	0.0545447
rs6043010	0.0545657
rs2041424	0.054571
rs12936266	0.0545868
rs6450518	0.0546242
rs2236648	0.0546648
rs11965737	0.0546838
rs1050779	0.0546901
rs9724784	0.054694
rs497161	0.054911
rs3828903	0.0549264
rs7771799	0.0551519
rs10055769	0.0551695
rs12729611	0.0551728
rs4980524	0.0551868
rs7123600	0.0552042
rs3743563	0.0552382
rs6963444	0.0552438
rs9324914	0.0552497
rs6916187	0.0552504
rs26710	0.0553155
rs12419072	0.0553656
rs612020	0.0553756
rs10791305	0.0553911
rs7927381	0.0554146
rs12512631	0.0556201
rs13173398	0.0556466
rs6916394	0.0557064
rs200752	0.0558301
rs4977732	0.0559358
rs1008709	0.0559419
rs9371487	0.0561278
rs13043204	0.0563183
rs4583998	0.0563373
rs3828905	0.0563809
rs3890733	0.0565236
rs1001105	0.0566254
rs6043009	0.0566439
rs2963824	0.0566626
rs1428814	0.0568603
rs7090328	0.0569144
rs12254222	0.0569508
rs2347867	0.0569706
rs632009	0.0571948
rs714496	0.0571988
rs10825990	0.057213
rs11223022	0.0575501
rs7941829	0.0576431
rs218876	0.0577982
rs524732	0.0578461
rs6475478	0.0578895
rs12811317	0.0580113
rs4671801	0.0581994
rs3828914	0.0582579
rs6043014	0.058321
rs892691	0.0583985
rs11691355	0.0586822
rs11804539	0.058722
rs172362	0.0587244
rs12204714	0.058916
rs964384	0.0591145
rs12124746	0.0591203
rs284147	0.0592712
rs2534671	0.0594108
rs2154374	0.0594843
rs284143	0.0594867
rs9267415	0.0595341
rs222020	0.0595421
rs17251715	0.0595724
rs7482232	0.0596041
rs2621215	0.0597839
rs9322343	0.0598923
rs7514452	0.0599338
rs2660896	0.0599437
rs222017	0.0599606
rs200751	0.0599634
rs6131652	0.0601884
rs9322344	0.0602026
rs2406929	0.0602791
rs12309413	0.0603894
rs7700870	0.0604323
rs932479	0.0604959
rs7114689	0.0605116
rs175305	0.0605789
rs12406300	0.0606387
rs175259	0.0607715
rs2963821	0.0610076
rs441051	0.0610252
rs1003199	0.0610629
rs1805096	0.0614731
rs2621214	0.0614991
rs4948202	0.0615009
rs11165546	0.0615136
rs6589899	0.0616331
rs10790467	0.0617037
rs13354437	0.0619192
rs7115798	0.061957
rs1880245	0.0621069
rs2701993	0.0622231
rs7263789	0.0624452
rs801130	0.0624886
rs17723970	0.0626403
rs4658273	0.0626441
rs2902005	0.0627013
rs200759	0.0627281
rs932480	0.0629
rs17157771	0.0629686
rs1944178	0.0629901
rs1884050	0.0630039
rs6079757	0.063024
rs809722	0.0633022
rs168883	0.0633214
rs11770658	0.063328
rs4781709	0.0634313
rs6131642	0.0635347
rs7156340	0.0635678
rs13038873	0.0635761
rs16940553	0.0636934
rs2247570	0.0637974
rs11762540	0.0638425
rs2938786	0.0639374
rs708487	0.0639485
rs2043731	0.0639918
rs17080705	0.0642484
rs11155820	0.0642902
rs16889696	0.064323
rs3780902	0.0643363
rs6678033	0.0644259
rs6961494	0.0645971
rs6945400	0.0646371
rs2044984	0.0646983
rs16871018	0.06472
rs743133	0.0650469
rs11223566	0.0650612
rs222016	0.0651782
rs6943377	0.0651858
rs842999	0.0652434
rs26708	0.0653329
rs606363	0.0653394
rs2302152	0.0653497
rs13240759	0.0654824
rs803503	0.0654919
rs2069718	0.0657359
rs7262639	0.0657552
rs2275954	0.0657645
rs8117909	0.0659401
rs11606265	0.0660019
rs2010803	0.0661089
rs7784987	0.0661506
rs1890562	0.0662292
rs4819035	0.0662424
rs7516341	0.0664161
rs10790880	0.0664587
rs241442	0.0667442
rs1192528	0.0667534
rs11165532	0.0668843
rs1014886	0.0669633
rs10219315	0.0669761
rs6034259	0.0672827
rs26703	0.0673813
rs1565096	0.0673843
rs8117979	0.0674058
rs12186707	0.0674186
rs284142	0.0675279
rs17577073	0.0675824
rs455969	0.0677036
rs9478918	0.0678785
rs10889569	0.0678989
rs2938783	0.0681144
rs13355572	0.0681752
rs2118018	0.0681853
rs17540281	0.0682775
rs1254611	0.0682976
rs11574027	0.0683361
rs6069757	0.0685598
rs532010	0.0685862
rs5019497	0.0686463
rs10750510	0.0687054
rs28055	0.0687377
rs17011099	0.0689618
rs6043442	0.0690421
rs6756834	0.0691188
rs10940649	0.0691405
rs407679	0.0692289
rs282497	0.069344
rs12929002	0.0693485
rs726281	0.0693782
rs2241773	0.0694271
rs7935954	0.0696202
rs2272727	0.0699084
rs7585530	0.0699125
rs1999930	0.0699507
rs12593393	0.0699687
rs27957	0.06998
rs2156717	0.0701379
rs10485531	0.0701648
rs175288	0.0702117
rs1944160	0.0702808
rs6034337	0.0703319
rs384827	0.0703584
rs1771798	0.0705552
rs9879918	0.070597
rs4814418	0.0706107
rs10429585	0.0707718
rs4781711	0.0707739
rs6043638	0.070871
rs1232315	0.0708973
rs11153594	0.0709245
rs6135361	0.0709499
rs6589911	0.0711516
rs6034064	0.071184
rs9478908	0.0712068
rs1192529	0.0712082
rs827419	0.0713769
rs6743811	0.0714771
rs10515521	0.0717909
rs7151526	0.0717956
rs7273966	0.0719008
rs11740792	0.0719051
rs11218558	0.0719973
rs11466573	0.0720016
rs4489000	0.0721564
rs10482689	0.0721702
rs17433775	0.0721755
rs803021	0.0721809
rs4948204	0.0722869
rs7736808	0.0723359
rs241454	0.0723565
rs6557108	0.0723853
rs17287758	0.0724485
rs12154178	0.0724551
rs6568921	0.0724582
rs7893521	0.0724888
rs6043443	0.0725186
rs3003917	0.0725586
rs7178722	0.0725745
rs4359592	0.0725853
rs2857101	0.0726429
rs12204927	0.0726517
rs6557107	0.0727655
rs8080307	0.0728552
rs3743562	0.0729113
rs739321	0.0729626
rs282494	0.0729885
rs17727092	0.0730148
rs12700386	0.0730995
rs7928265	0.0731944
rs6740919	0.0732735
rs7868760	0.073314
rs25489	0.0733297
rs3213395	0.0733301
rs13438415	0.073341
rs7760043	0.073392
rs42524	0.0734511
rs11115143	0.0734705
rs2144749	0.0734933
rs2367286	0.0735121
rs2069824	0.0735241
rs11115144	0.0735584
rs6910091	0.0736296
rs2670314	0.0737908
rs175254	0.0738026
rs7352227	0.0739974
rs11648508	0.0740052
rs6079780	0.0741058
rs7080977	0.0741435
rs1488691	0.0741727
rs523119	0.0742402
rs2073191	0.0742579
rs2621321	0.074369
rs17399352	0.0744389
rs11578569	0.0744474
rs12123363	0.0744497
rs9397072	0.0745576
rs558936	0.0745676
rs4358188	0.0748417
rs6700896	0.0750199
rs12062200	0.0750995
rs4777718	0.0752179
rs10790879	0.0752299
rs246233	0.0752465
rs2035565	0.0752582
rs7774952	0.0752594
rs552878	0.0753576
rs4869954	0.0754871
rs11168287	0.0756083
rs13006006	0.0757249
rs7146231	0.0759761
rs16996904	0.0761101
rs12298066	0.0761104
rs2787098	0.0761435
rs6079756	0.0764245
rs4072391	0.0764928
rs13210143	0.076495
rs6135346	0.0765876
rs16926440	0.0767284
rs6923669	0.0767522
rs9688328	0.0767724
rs10482634	0.0768139
rs35589	0.076821
rs1812544	0.0768601
rs584367	0.0768688
rs7597266	0.0769285
rs803012	0.0769734
rs7763884	0.0769828
rs7767471	0.0770137
rs13213124	0.0770155
rs215049	0.0770678
rs4628134	0.0770881
rs4415182	0.0771302
rs10501952	0.0771365
rs7579385	0.0771747
rs3751633	0.0771925
rs4655555	0.077207
rs4237042	0.0772306
rs182482	0.0774598
rs6937104	0.0774976
rs175269	0.0775104
rs643978	0.0775157
rs2155053	0.0775979
rs241448	0.0776274
rs42526	0.0777223
rs1081363	0.0777399
rs10759930	0.0777804
rs241440	0.0778639
rs13210573	0.0779974
rs4948191	0.0780059
rs1339255	0.0780408
rs1890425	0.0781817
rs4379670	0.0781995
rs175260	0.078235
rs2069844	0.0784531
rs6590446	0.0785007
rs26700	0.0786816
rs1561251	0.0787132
rs12175302	0.078811
rs10862417	0.0788607
rs10866875	0.0789298
rs6135525	0.0789601
rs12421073	0.0794014
rs10065699	0.0794189
rs887058	0.0794842
rs1709180	0.0796121
rs10482642	0.0797285
rs487377	0.0797969
rs11165578	0.0798573
rs11600510	0.0799091
rs6131711	0.0800935
rs11153592	0.0803246
rs482497	0.0803642
rs10893791	0.0804015
rs808229	0.0805041
rs2069849	0.080534
rs7573071	0.0805563
rs7952085	0.0805573
rs11701522	0.0805729
rs2069728	0.0806763
rs17157736	0.0807537
rs7526293	0.0807578
rs11153593	0.0809618
rs11785209	0.0809729
rs2287499	0.0809841
rs6604056	0.0810322
rs17209237	0.08111
rs12196154	0.0811809
rs12202641	0.0812953
rs12202181	0.0813266
rs9478911	0.0813653
rs2274756	0.081427
rs868943	0.0814585
rs11583191	0.0814932
rs4658270	0.0815848
rs175266	0.0816399
rs2283512	0.0816607
rs576330	0.0816991
rs11128334	0.081818
rs7264049	0.0818219
rs344783	0.0818504
rs12470785	0.0818999
rs6748795	0.0819174
rs7456939	0.0820245
rs2229238	0.0821672
rs1338667	0.0822419
rs4240872	0.0822752
rs1052751	0.0823257
rs1556857	0.0823402
rs11225446	0.0824393
rs536744	0.0824999
rs3798228	0.0825631
rs936124	0.0826397
rs16959641	0.0826499
rs6043627	0.0831027
rs7341022	0.0831205
rs42527	0.0831317
rs3020403	0.0832447
rs545238	0.0833361
rs2069843	0.0833419
rs577306	0.0833725
rs11223128	0.0834108
rs13192924	0.0834533
rs17774955	0.0834967
rs504059	0.0835137
rs13279104	0.0835437
rs6918059	0.0835614
rs4948190	0.0836962
rs12214881	0.0836989
rs12717991	0.0837006
rs10872142	0.0837691
rs10964697	0.0837786
rs7531867	0.0838788
rs12154016	0.0838893
rs7614995	0.0840584
rs17293642	0.0841068
rs1020853	0.0842234
rs11785117	0.0842436
rs1780617	0.0842731
rs2077270	0.0842808
rs10482655	0.084324
rs1709182	0.0844416
rs11223109	0.0844493
rs4708477	0.0846626
rs17209258	0.0847904
rs7104324	0.0848049
rs12196579	0.0848258
rs17293823	0.0848699
rs12524249	0.0849084
rs2086025	0.0850156
rs561060	0.0851869
rs11750172	0.0853505
rs971731	0.0853694
rs739826	0.0853971
rs2144750	0.0854276
rs11604098	0.0854442
rs1572970	0.0854556
rs11826948	0.085497
rs735243	0.0855613
rs11849438	0.085601
rs6588153	0.0856918
rs10053919	0.0857526
rs7839107	0.0858065
rs11238429	0.0858077
rs204648	0.0858389
rs4947572	0.0859643
rs17317514	0.0859986
rs6043624	0.0860699
rs16967173	0.0861964
rs6749076	0.0862061
rs12432123	0.0863096
rs344780	0.0864296
rs3918270	0.0864384
rs154027	0.0865799
rs9478907	0.0866306
rs10278450	0.0866708
rs175223	0.0866853
rs154028	0.0868033
rs7545599	0.0868089
rs3020405	0.086815
rs6034063	0.0870079
rs11223448	0.0870225
rs6593325	0.087194
rs1453576	0.0872033
rs1416557	0.0873357
rs4269885	0.0873387
rs4814363	0.0873615
rs10482633	0.0874715
rs40970	0.0875148
rs17134182	0.087541
rs7948049	0.0875802
rs3750309	0.0876187
rs9478898	0.0876367
rs11128333	0.0876759
rs7761264	0.0877394
rs17094617	0.08776
rs4341355	0.0880343
rs3749605	0.0880686
rs1542614	0.0883248
rs17209251	0.0883975
rs4128428	0.0884125
rs4509570	0.088468
rs4814350	0.0887167
rs6869459	0.0887262
rs11844189	0.0887348
rs388625	0.0889187
rs4387324	0.0889288
rs3213282	0.0889345
rs2179555	0.0889535
rs241447	0.0892011
rs11827197	0.0892526
rs204647	0.0893316
rs10245444	0.0893955
rs770587	0.0894318
rs12201275	0.0897342
rs10514341	0.0898159
rs11709074	0.0898607
rs770584	0.0899283
rs1005939	0.0899424
rs17080665	0.0900385
rs9478899	0.0901386
rs175861	0.0903304
rs10491532	0.0904497
rs17094151	0.0904756
rs770580	0.0904864
rs7022666	0.0905972
rs6074674	0.0906166
rs2238136	0.0906397
rs42523	0.0908341
rs6919680	0.0908713
rs215088	0.090914
rs6886791	0.090987
rs10778848	0.0910055
rs12295210	0.091245
rs17721860	0.0912663
rs803015	0.0912836
rs6079771	0.0915355
rs10218554	0.091602
rs1383819	0.091759
rs13195338	0.0921208
rs11238431	0.092306
rs2938785	0.0924131
rs6079773	0.0924165
rs1606273	0.0925269
rs13016812	0.0925819
rs10506856	0.092593
rs2236416	0.092692
rs1012299	0.0927564
rs2938784	0.092767
rs11222505	0.0928286
rs7941436	0.0928434
rs17523413	0.0928594
rs13160457	0.092984
rs11466559	0.0930565
rs2066826	0.0931027
rs6034062	0.0931171
rs3824613	0.0932229
rs2086517	0.0932676
rs324013	0.0933224
rs402752	0.0933233
rs2304488	0.0933326
rs6888644	0.0934917
rs2274755	0.0934955
rs2838817	0.0935907
rs6079761	0.0936678
rs10245732	0.0938659
rs2423854	0.0938916
rs991716	0.093893
rs10825991	0.0940026
rs967614	0.0940104
rs7913948	0.0940194
rs17339831	0.0940204
rs6931868	0.0941742
rs903880	0.0941796
rs215063	0.0942077
rs13276494	0.0942711
rs344776	0.0942847
rs1349781	0.0943423
rs181318	0.0943435
rs11115147	0.0943692
rs9478904	0.0943734
rs353146	0.0943991
rs508585	0.0944432
rs6742833	0.0944874
rs6043662	0.0944989
rs175299	0.0946069
rs8066116	0.0946122
rs11115149	0.0947213
rs496571	0.0947542
rs2602621	0.094757
rs11218492	0.0948869
rs10790494	0.0951246
rs9478905	0.0951271
rs35265	0.0951647
rs6135474	0.095353
rs12656604	0.0954116
rs12720135	0.0954343
rs12720136	0.0954543
rs12720137	0.0954756
rs6079764	0.0954795
rs7076261	0.0955188
rs10230035	0.0955203
rs9478900	0.0955631
rs12898919	0.0955653
rs6135407	0.0956259
rs803022	0.0956948
rs2036510	0.0957136
rs6865647	0.0957647
rs6074881	0.0958603
rs12899226	0.0958764
rs12289630	0.0959163
rs12720147	0.0959378
rs2732020	0.0960037
rs12720150	0.0960233
rs10825989	0.0960523
rs7946230	0.0960805
rs17589148	0.0961166
rs26715	0.0962284
rs12948832	0.0963444
rs11784439	0.0964767
rs12199722	0.0965283
rs3777427	0.0965458
rs7912607	0.096576
rs7915950	0.0965849
rs7075131	0.0967244
rs4143856	0.0968146
rs1303961	0.0968181
rs42528	0.0968226
rs7097836	0.0968298
rs2204862	0.0968541
rs1332312	0.0969487
rs12903575	0.0971692
rs284156	0.0971839
rs10945526	0.0972303
rs2474016	0.0972304
rs12188029	0.0972479
rs6014705	0.0972782
rs7909495	0.0973024
rs10825987	0.0973122
rs7094185	0.0973528
rs1915691	0.09738
rs7080973	0.0974298
rs7068379	0.09747
rs2174232	0.0975538
rs6034266	0.0975615
rs6747165	0.0976637
rs10241691	0.0976689
rs1915690	0.0976926
rs1116023	0.097735
rs10825988	0.0977424
rs1532996	0.0977622
rs7804375	0.0977734
rs291122	0.0978338
rs10273	0.0978393
rs12099287	0.097937
rs808236	0.0979987
rs17094497	0.0980137
rs7930050	0.0980356
rs1116026	0.0980772
rs7945901	0.0981153
rs12547263	0.0981317
rs4987730	0.098144
rs2287497	0.0981941
rs3740107	0.0982004
rs16995133	0.0983994
rs2144983	0.0984613
rs310577	0.0984732
rs6572814	0.0984768
rs8050881	0.0985471
rs4399780	0.0985801
rs11086556	0.0985847
rs4561719	0.0986765
rs3025035	0.0986993
rs4873148	0.0987991
rs4986593	0.098813
rs6898975	0.0989491
rs1004319	0.0989961
rs656635	0.0990962
rs11177074	0.0992054
rs1076747	0.0992056
rs2396461	0.099229
rs4143633	0.0993065
rs17516329	0.0993265
rs6135291	0.0994136
rs1079660	0.0994727
rs2347872	0.0995012
rs12433236	0.0995758
rs13030827	0.0996616
rs10513185	0.0996734
rs768022	0.0996858
rs12269721	0.0997609
rs16996200	0.0998469
rs1904996	0.0998528
rs2040049	0.0998623
rs12436363	0.0998779
rs6043448	0.0999443
rs12587906	0.100016
rs12774369	0.100043
rs950446	0.100049
rs10488354	0.10012
rs11222512	0.100166
rs310575	0.100227
rs17191648	0.100383
rs2023385	0.100489
rs920190	0.100529
rs10778849	0.100574
rs770579	0.100627
rs10258600	0.100694
rs10900212	0.100776
rs1151579	0.100786
rs12289633	0.100981
rs9340839	0.101078
rs4948203	0.101142
rs6867053	0.10115
rs2448934	0.101223
rs9764492	0.101294
rs10790497	0.101514
rs7805927	0.101621
rs1999929	0.101695
rs11590254	0.101723
rs7084793	0.10173
rs1951364	0.101856
rs1216192	0.102031
rs12995954	0.102082
rs6110746	0.102168
rs11222517	0.102323
rs927562	0.102414
rs11780944	0.102456
rs10488355	0.102585
rs2073188	0.102625
rs6034268	0.102658
rs5743407	0.102702
rs2623221	0.102728
rs10254323	0.102786
rs2540484	0.102791
rs151802	0.102796
rs6604061	0.102859
rs11239497	0.102891
rs17317270	0.102925
rs12242643	0.102929
rs2448940	0.102979
rs2118307	0.102992
rs6952129	0.103063
rs12279744	0.103186
rs7120625	0.103212
rs10280348	0.103296
rs6135263	0.103322
rs8192475	0.103324
rs344781	0.103331
rs4677281	0.103382
rs7077891	0.103427
rs2246626	0.103438
rs16903776	0.103589
rs7715918	0.103595
rs7122647	0.103636
rs7121894	0.103701
rs3780897	0.103704
rs6554868	0.103726
rs1486471	0.103965
rs12240853	0.104051
rs723641	0.104087
rs7716510	0.1041
rs3780894	0.104199
rs6079765	0.104342
rs411717	0.104479
rs10068613	0.104622
rs2118306	0.104692
rs10492227	0.104696
rs17554642	0.104697
rs711879	0.104742
rs2392700	0.104789
rs6043464	0.104802
rs415597	0.104837
rs6957736	0.104893
rs12281013	0.105019
rs16995635	0.105081
rs1569814	0.105125
rs2438374	0.105236
rs4987757	0.105265
rs2180507	0.105279
rs2443078	0.105283
rs17134138	0.10529
rs6033976	0.105393
rs6110329	0.105395
rs6450514	0.105444
rs10493856	0.105587
rs2288619	0.105633
rs12526540	0.105634
rs2299670	0.105651
rs7122249	0.105723
rs6684753	0.105723
rs7081958	0.105815
rs13357328	0.105957
rs12525401	0.106178
rs7708423	0.106292
rs1020391	0.10637
rs1004672	0.106521
rs8064946	0.106622
rs10074104	0.106723
rs6860907	0.106797
rs6135303	0.106803
rs7746991	0.10689
rs1011219	0.106894
rs6079248	0.106996
rs7792847	0.107058
rs3027092	0.107072
rs6862081	0.107134
rs175780	0.10717
rs1023814	0.107208
rs1288312	0.107212
rs6043465	0.107212
rs2071552	0.107218
rs12281896	0.10722
rs1940500	0.107358
rs8073498	0.107436
rs6074876	0.107613
rs3918241	0.107618
rs12903839	0.107635
rs10063703	0.107635
rs4869987	0.107698
rs877745	0.107709
rs12525366	0.107767
rs4813175	0.10778
rs11600867	0.107781
rs9355077	0.107782
rs17553738	0.107971
rs10236935	0.108017
rs11827261	0.10819
rs7808204	0.108213
rs2540481	0.10857
rs11223518	0.108682
rs7951241	0.108778
rs10911905	0.108784
rs1565848	0.10894
rs17777280	0.108971
rs7517044	0.108975
rs7127410	0.108997
rs17721133	0.109002
rs5741812	0.109157
rs6889294	0.109196
rs674698	0.109212
rs6043538	0.109349
rs2982738	0.109373
rs17721311	0.109399
rs12543066	0.109421
rs4667503	0.109476
rs12302993	0.109481
rs11633585	0.109499
rs10498133	0.109507
rs10485539	0.109589
rs9478878	0.109651
rs1544155	0.109755
rs2857107	0.109781
rs13357230	0.10984
rs12124897	0.109884
rs6024876	0.110047
rs1550826	0.110159
rs7807120	0.11016
rs6881461	0.110161
rs2438357	0.110162
rs13421166	0.110213
rs1885634	0.110256
rs9687159	0.110296
rs6481257	0.110404
rs2540479	0.110529
rs12276324	0.11054
rs10894576	0.110666
rs17777617	0.110678
rs7939244	0.110701
rs6604060	0.110831
rs7118020	0.110899
rs6135176	0.110915
rs10038704	0.110959
rs310564	0.111003
rs9371237	0.111105
rs315100	0.111109
rs1940496	0.111112
rs1865014	0.111283
rs2306842	0.111434
rs9322349	0.111509
rs9855254	0.111559
rs7077173	0.1116
rs12187752	0.111687
rs4648307	0.111893
rs7825609	0.111965
rs3798242	0.112018
rs11219383	0.112052
rs8012672	0.112275
rs1957300	0.112301
rs9478884	0.11237
rs6043470	0.112443
rs2164739	0.11251
rs1884052	0.112602
rs7650855	0.112701
rs2738166	0.112738
rs630909	0.112745
rs13208776	0.112745
rs17661249	0.112792
rs4948193	0.112858
rs2460187	0.112864
rs2203823	0.112927
rs7607629	0.112936
rs344787	0.11313
rs6514600	0.113284
rs17369708	0.113306
rs9986356	0.113377
rs6909746	0.113404
rs1445918	0.113408
rs17098786	0.113446
rs17720871	0.113459
rs719951	0.113589
rs763876	0.113671
rs467023	0.113806
rs6135305	0.113919
rs1864271	0.113939
rs11108379	0.113975
rs2745559	0.114064
rs4753969	0.114166
rs2745557	0.114203
rs1339256	0.114225
rs2222244	0.114334
rs10485519	0.114444
rs756211	0.114488
rs3177564	0.11459
rs1939701	0.114775
rs2116715	0.114836
rs2302777	0.114932
rs9478879	0.114942
rs12349809	0.114994
rs353148	0.115028
rs6912960	0.115062
rs9478880	0.115145
rs9687138	0.11518
rs7894352	0.115302
rs2039860	0.115365
rs12525353	0.115414
rs4667869	0.11543
rs2057107	0.115516
rs2256507	0.115547
rs4702052	0.115615
rs9397074	0.115635
rs3828034	0.115666
rs17368890	0.115683
rs10915884	0.115714
rs7745074	0.115745
rs13256023	0.115768
rs4288413	0.115786
rs3746250	0.115802
rs2126152	0.115835
rs3918261	0.115835
rs12421638	0.115874
rs11969025	0.115885
rs11165679	0.115924
rs3749606	0.116013
rs2298771	0.116069
rs1052748	0.116107
rs801139	0.116288
rs6135550	0.116426
rs9340949	0.116449
rs12581281	0.11647
rs3764900	0.116577
rs10496153	0.116605
rs7607455	0.116642
rs17077423	0.116654
rs7605945	0.116683
rs4946130	0.116738
rs2859817	0.116803
rs6034260	0.116838
rs9324916	0.116868
rs8116129	0.116887
rs6131623	0.116917
rs12365263	0.116989
rs17577573	0.116997
rs17077420	0.117032
rs10456902	0.117042
rs11745958	0.117154
rs12403389	0.117183
rs770575	0.1172
rs8080623	0.117305
rs17077414	0.117321
rs7261305	0.117322
rs10043444	0.117352
rs2390322	0.117386
rs6135360	0.117402
rs758946	0.117492
rs12720158	0.117531
rs1338510	0.117623
rs7025868	0.11766
rs801141	0.117668
rs2838808	0.117668
rs7727670	0.117671
rs17077409	0.117679
rs1338509	0.11768
rs1338507	0.117691
rs12720164	0.117711
rs1856360	0.117723
rs2083502	0.117724
rs1981194	0.117742
rs2282323	0.117748
rs17077407	0.117748
rs4667861	0.117757
rs2073189	0.11776
rs2043974	0.117764
rs2083504	0.117768
rs2119323	0.117783
rs7606888	0.117787
rs5006656	0.117803
rs6432860	0.117808
rs2269867	0.117876
rs10980759	0.118055
rs4987771	0.118083
rs419322	0.118093
rs6034270	0.118109
rs2269868	0.118139
rs1834840	0.118149
rs6043241	0.118159
rs12720173	0.118179
rs414743	0.11823
rs7735570	0.118238
rs3898713	0.118286
rs2114760	0.118555
rs2625757	0.118616
rs730084	0.118621
rs12783095	0.118682
rs7085725	0.118737
rs4986934	0.118738
rs6127771	0.118746
rs9567829	0.118876
rs7598539	0.118943
rs7947488	0.118982
rs9565372	0.118991
rs7093687	0.119008
rs282487	0.119021
rs4671800	0.119038
rs1841547	0.119079
rs2554426	0.119116
rs7950957	0.119121
rs4283112	0.119132
rs812691	0.119174
rs1461193	0.11943
rs1002122	0.119545
rs9976074	0.119565
rs11959615	0.119605
rs9340835	0.119657
rs7574618	0.119659
rs2443067	0.120218
rs7328067	0.120229
rs1154647	0.120378
rs16888990	0.120443
rs6898374	0.120451
rs708979	0.12048
rs505358	0.120751
rs6105454	0.120788
rs1996998	0.12081
rs6131726	0.120821
rs756212	0.120826
rs1353747	0.120854
rs11765114	0.120956
rs6584593	0.121007
rs1709184	0.121067
rs12713597	0.121102
rs7326641	0.121123
rs7333372	0.121158
rs2071544	0.121252
rs1461202	0.121311
rs17339455	0.121326
rs7786741	0.121331
rs7927172	0.121347
rs5741811	0.121353
rs7085427	0.121422
rs1352845	0.121428
rs10092214	0.121439
rs4275748	0.121507
rs1155813	0.121524
rs10043357	0.121535
rs7085593	0.121681
rs25486	0.121698
rs223815	0.1217
rs17131554	0.121749
rs11191998	0.12176
rs1368439	0.12179
rs1040741	0.121909
rs6043447	0.121998
rs2144025	0.122268
rs2448935	0.122288
rs7019271	0.122319
rs6034267	0.122437
rs203956	0.122483
rs17432904	0.122501
rs3763355	0.12256
rs4814421	0.122575
rs7664607	0.122637
rs7734070	0.122655
rs12660288	0.122661
rs7117635	0.122762
rs2282093	0.122788
rs17310599	0.122849
rs811732	0.12292
rs10892979	0.122965
rs4699942	0.123076
rs4251953	0.123233
rs4667862	0.123237
rs10057562	0.123239
rs2625754	0.123385
rs2329050	0.123434
rs2954759	0.123454
rs1890564	0.123497
rs2329047	0.123546
rs11191995	0.123614
rs10911907	0.123658
rs1956286	0.123721
rs10248051	0.123723
rs625978	0.123772
rs11191994	0.123791
rs13436467	0.123809
rs11750426	0.123825
rs35266	0.123905
rs10940638	0.123979
rs905834	0.123991
rs10911908	0.124032
rs7614618	0.124036
rs37574	0.124124
rs6893519	0.124142
rs10090391	0.124196
rs1994032	0.124301
rs9323320	0.124318
rs2055298	0.124329
rs30539	0.12443
rs7264713	0.124493
rs1697124	0.124517
rs4242276	0.124571
rs6135159	0.124619
rs10253811	0.124629
rs2838825	0.124632
rs9306300	0.124713
rs2438356	0.124734
rs11957827	0.124744
rs10485522	0.124786
rs595247	0.124827
rs2968018	0.124884
rs7730070	0.124969
rs4700315	0.124992
rs7423423	0.124997
rs256356	0.125076
rs656652	0.125103
rs10070771	0.125114
rs7926977	0.125319
rs6465412	0.125325
rs996521	0.125326
rs996522	0.125352
rs16995641	0.125383
rs10487254	0.125459
rs3744787	0.125462
rs40125	0.125515
[truncated: 14,950 more rows]

## Sheet: FEV1 ever-smokers
SNP	P value
rs3748312	8.41e-05
rs298028	0.0001221
rs297975	0.0001269
rs204652	0.0001673
rs177077	0.0001758
rs17380508	0.0001766
rs298060	0.0001837
rs298064	0.0001942
rs298025	0.0002111
rs298027	0.0002178
rs298085	0.000221
rs298030	0.0002211
rs298089	0.0002408
rs298088	0.0002474
rs298029	0.0002723
rs298090	0.0002843
rs298095	0.0002917
rs298101	0.0003089
rs17133100	0.0003517
rs298032	0.0003647
rs298100	0.0003683
rs298023	0.0003842
rs11738977	0.0004074
rs8010121	0.0004448
rs2850760	0.0004661
rs1028580	0.000481
rs298068	0.0004948
rs1977971	0.0005028
rs298033	0.0006508
rs2850761	0.0006957
rs4941195	0.0007412
rs3130614	0.0007533
rs598663	0.0008137
rs298034	0.0008203
rs17742447	0.0010232
rs3130612	0.0011167
rs11954036	0.0011341
rs298045	0.0012558
rs2850762	0.0012761
rs2850763	0.0013203
rs17508843	0.0013283
rs11739906	0.0013786
rs298040	0.0014003
rs298044	0.0014371
rs676809	0.0014498
rs7720119	0.0014506
rs8033759	0.0014684
rs17133063	0.0015538
rs298046	0.0015761
rs13163188	0.0015882
rs949037	0.0017104
rs2257887	0.0018029
rs2258071	0.0018485
rs746477	0.0018744
rs2258091	0.0019092
rs2263680	0.0019388
rs505062	0.0019426
rs3809018	0.0020806
rs12574821	0.0021881
rs298056	0.0023013
rs8121203	0.0024958
rs2040349	0.002548
rs698697	0.0026567
rs770560	0.0026632
rs6131589	0.0027016
rs4754656	0.0027396
rs6590493	0.0027649
rs2118177	0.0028008
rs747398	0.0028118
rs487231	0.0028443
rs2239186	0.0029089
rs4237594	0.002943
rs6590474	0.0030402
rs11222009	0.0030494
rs298069	0.0031439
rs2071274	0.0032703
rs298087	0.0033326
rs2051423	0.0033486
rs2551402	0.0034039
rs11629242	0.0034057
rs8034191	0.0035316
rs4754658	0.0035823
rs1462129	0.003624
rs1932954	0.0039584
rs6079887	0.0039733
rs7120973	0.0041753
rs12717991	0.0041873
rs2123687	0.0042066
rs6042631	0.0042531
rs1893806	0.0043425
rs9378275	0.0043856
rs770566	0.0044156
rs4674636	0.0044242
rs204630	0.004479
rs2033806	0.0045527
rs1243164	0.0045866
rs10519203	0.0046674
rs9788721	0.004728
rs6647	0.0047288
rs1540339	0.0047754
rs10736584	0.0048103
rs204615	0.0049425
rs8031948	0.0050293
rs4345600	0.0051151
rs298043	0.0053026
rs256084	0.0053455
rs17133233	0.0054223
rs1243160	0.0054479
rs6079952	0.0055588
rs2277860	0.0055885
rs16926382	0.0057073
rs3748423	0.0057386
rs2938782	0.0057835
rs2963823	0.0058676
rs9958143	0.0059442
rs16969906	0.0060418
rs11747378	0.0060988
rs13168643	0.0061003
rs11637193	0.0061009
rs6042857	0.0062271
rs2875840	0.0063003
rs3743079	0.00632
rs2938781	0.0063731
rs9478265	0.0064021
rs12936266	0.0065105
rs11605324	0.0068035
rs3819545	0.0068527
rs2842797	0.0068738
rs5031036	0.006923
rs668100	0.007029
rs10192769	0.0073005
rs2165990	0.0073917
rs13186124	0.0076134
rs10493380	0.0076168
rs2070232	0.0077158
rs17132974	0.007807
rs2540485	0.0078655
rs17621160	0.0079075
rs931794	0.0079323
rs7120011	0.0079385
rs11721076	0.0079651
rs17413610	0.0079667
rs12138493	0.0080211
rs12135802	0.0080226
rs6436301	0.0080294
rs17132986	0.0080519
rs12140910	0.0080553
rs10056775	0.0080726
rs7016785	0.0081416
rs11660953	0.0083358
rs7234687	0.0083816
rs11661737	0.0084526
rs7750332	0.0084554
rs682082	0.0084791
rs1801018	0.0085314
rs1233747	0.0085637
rs868526	0.0085746
rs7362062	0.0086092
rs9368744	0.0087557
rs1233748	0.0088374
rs10482689	0.0088511
rs17759659	0.0088903
rs2423977	0.0089662
rs13069684	0.0089774
rs11227844	0.0090857
rs17131763	0.0090919
rs11740792	0.0091089
rs2855812	0.009128
rs4597036	0.0091717
rs3020383	0.0091999
rs3132451	0.0092226
rs984043	0.0093565
rs1011527	0.009533
rs172362	0.0095711
rs12141591	0.009574
rs17339831	0.0095899
rs8093481	0.0095991
rs159624	0.0096774
rs1381548	0.0097723
rs7130407	0.0097892
rs6110681	0.0098088
rs9341016	0.0098349
rs12480780	0.0098822
rs10515521	0.0098958
rs6135159	0.0099557
rs877744	0.0099854
rs10482633	0.0100041
rs11748911	0.0100796
rs10204426	0.0101539
rs10460159	0.0102972
rs17621038	0.0104565
rs4128428	0.0104829
rs4466796	0.0105656
rs10482642	0.0105978
rs12967372	0.0106646
rs1154647	0.010714
rs1420435	0.0107937
rs4600174	0.0107942
rs9340835	0.0108118
rs3790426	0.0108407
rs6079834	0.0109859
rs9340941	0.0110274
rs17287758	0.0116195
rs6079889	0.0116556
rs2066992	0.0117912
rs2073333	0.011834
rs6074909	0.0119443
rs717145	0.012047
rs11574077	0.0121746
rs1524107	0.0123157
rs159622	0.0124007
rs2855804	0.0124376
rs6457684	0.012444
rs2158177	0.0126988
rs12138645	0.0127693
rs13177163	0.0128413
rs803450	0.0129064
rs17132953	0.0129709
rs2239372	0.0131651
rs17543150	0.0132331
rs2081106	0.0134697
rs13179321	0.0135243
rs10940648	0.0135426
rs6135162	0.013543
rs827419	0.0135991
rs2283342	0.0136597
rs7711313	0.013665
rs1977172	0.0137218
rs17132959	0.0138831
rs17132977	0.0140538
rs17133553	0.0140547
rs6575422	0.0142118
rs8116772	0.0142158
rs6680614	0.0142296
rs7151526	0.0143128
rs2036527	0.014315
rs295936	0.0143452
rs11155819	0.0143829
rs7452626	0.0143858
rs256350	0.0145837
rs13180690	0.0146666
rs9292210	0.0147736
rs2041421	0.0148123
rs6991507	0.0149444
rs803447	0.0149999
rs17622555	0.015005
rs11152377	0.0150128
rs11742844	0.0150151
rs7724786	0.0150182
rs11600269	0.0150529
rs16996083	0.0151521
rs6079646	0.0151578
rs13042992	0.0152984
rs12141262	0.0153066
rs2235608	0.0154022
rs6110500	0.0154842
rs9292211	0.0156263
rs4140562	0.0156602
rs10922530	0.0156609
rs4714000	0.0157235
rs17621985	0.0157832
rs12880218	0.0159005
rs2765524	0.015937
rs12760975	0.0160547
rs2660880	0.0161383
rs6658267	0.016177
rs10472114	0.0161798
rs11741470	0.01618
rs11222043	0.0162315
rs10514870	0.016252
rs10460157	0.0162662
rs1858823	0.0163412
rs6127742	0.0163457
rs3025035	0.01636
rs7518849	0.0165636
rs4387866	0.0166018
rs1303	0.0166154
rs1191246	0.016677
rs6043499	0.0167228
rs3790432	0.0168665
rs6588152	0.016904
rs3731714	0.0169451
rs7013253	0.0169473
rs11579178	0.0170495
rs2660894	0.0171701
rs1051730	0.01721
rs6981399	0.0173206
rs10514856	0.0173867
rs456029	0.0174823
rs2246618	0.0174988
rs187097	0.0175699
rs12722987	0.0176439
rs391092	0.0178248
rs9550373	0.017841
rs2143553	0.0178696
rs1709184	0.0179132
rs1011643	0.0179763
rs9267248	0.0180041
rs2174232	0.0180388
rs9267259	0.0180618
rs2376016	0.0180665
rs1024195	0.0180783
rs2534679	0.0181035
rs17127656	0.0181468
rs13045800	0.0181602
rs3790431	0.0183014
rs12914385	0.018306
rs4677328	0.0183475
rs17552645	0.0184224
rs2428499	0.0186572
rs2516417	0.0186741
rs2516415	0.0186757
rs401878	0.0187932
rs6514634	0.0188139
rs2534672	0.0188177
rs6043498	0.0188357
rs450343	0.0188583
rs770567	0.0189393
rs1243167	0.0192265
rs17694374	0.0193014
rs3852147	0.01935
rs1089070	0.0193692
rs7711639	0.0195268
rs6135489	0.0196057
rs6080001	0.0197104
rs2069852	0.0197521
rs1862563	0.0198514
rs4813164	0.0198706
rs17776879	0.0199053
rs16886235	0.0199606
rs16889853	0.0199722
rs2038905	0.0199834
rs674698	0.0201693
rs4814334	0.0204299
rs223815	0.0204305
rs16910285	0.0204387
rs219315	0.0204607
rs921942	0.0204661
rs2534673	0.020497
rs4754594	0.0207016
rs1709182	0.0207551
rs14135	0.0209034
rs735883	0.0209359
rs17614588	0.0209402
rs1052751	0.0209641
rs1911836	0.0210835
rs17541517	0.0211603
rs6110458	0.0211703
rs17542921	0.0212683
rs159197	0.0212808
rs9705080	0.0213085
rs13182944	0.0213369
rs7269630	0.0213741
rs17090693	0.0214243
rs6450505	0.0214528
rs1514348	0.0215314
rs9767752	0.0215369
rs10112818	0.0216377
rs13271446	0.0216508
rs6869935	0.0216587
rs17751769	0.0216698
rs1877252	0.0217177
rs988415	0.0219058
rs6110809	0.0219178
rs8192287	0.0221042
rs12543434	0.0221269
rs6790095	0.0222721
rs12489029	0.0223486
rs6079649	0.0225114
rs9554969	0.0225185
rs11846959	0.0226438
rs4766635	0.0226773
rs9853536	0.022679
rs458236	0.0227305
rs2169380	0.0227557
rs10514336	0.0229071
rs971731	0.0229591
rs13042768	0.0230317
rs11745908	0.0230575
rs11654671	0.0230894
rs2059017	0.0231528
rs6079589	0.0231595
rs13190272	0.023211
rs614080	0.0232355
rs175793	0.0234035
rs17541912	0.0234296
rs1886309	0.0234758
rs641544	0.0235161
rs2060942	0.0235231
rs2963820	0.0235459
rs1011219	0.0236454
rs6079587	0.0236537
rs464152	0.0236894
rs17542086	0.0237043
rs13256023	0.0238241
rs9579649	0.0238588
rs13159048	0.0238915
rs3024971	0.023919
rs6080000	0.0241857
rs4754595	0.0241868
rs406307	0.0242015
rs2239651	0.0243373
rs3803277	0.0243646
rs612020	0.0245283
rs7927381	0.0245299
rs17541704	0.0245604
rs17382202	0.0245621
rs9340955	0.024579
rs12124746	0.0248618
rs2164660	0.0248854
rs2096066	0.0248944
rs402752	0.0249004
rs10865678	0.0250468
rs1016686	0.0252049
rs8078723	0.0255064
rs712221	0.0255324
rs4414190	0.0256829
rs6991925	0.0257748
rs2159589	0.0258615
rs1899745	0.0259322
rs17440909	0.0259583
rs4662804	0.0260152
rs11817223	0.026075
rs3790429	0.0260905
rs10162134	0.0261006
rs17441825	0.0262119
rs2239179	0.0262245
rs11964865	0.02624
rs11579567	0.0262573
rs17381667	0.0263139
rs12059300	0.0263254
rs1938489	0.0263329
rs2438339	0.0263693
rs12067730	0.0263703
rs10514863	0.0263808
rs1005939	0.026433
rs12527445	0.0265312
rs4900228	0.0265489
rs17589148	0.0266544
rs12101908	0.0270051
rs6080007	0.0270053
rs1322103	0.0272166
rs4848430	0.0272913
rs6924102	0.0274244
rs10875037	0.0274459
rs9579648	0.0274494
rs10964739	0.0274847
rs6428492	0.0275323
rs16969968	0.0275723
rs2030273	0.0275793
rs1997799	0.0275838
rs2165821	0.0276635
rs6034326	0.0277912
rs7524458	0.0278029
rs295943	0.0278698
rs12736904	0.0278771
rs6988854	0.0278815
rs2239652	0.027886
rs294500	0.0279102
rs7535099	0.0279461
rs17381695	0.0279637
rs6871710	0.0280062
rs295944	0.0280218
rs13171868	0.0280428
rs1059513	0.0280721
rs1861810	0.0281672
rs12565149	0.0282024
rs6673665	0.0282233
rs4814335	0.0282546
rs11536869	0.028317
rs16996564	0.0283941
rs462653	0.0283964
rs6686540	0.028402
rs11208680	0.0284365
rs314109	0.0284717
rs314113	0.0284876
rs10164812	0.028553
rs9478918	0.0285807
rs7011647	0.0285889
rs761684	0.0285971
rs1317286	0.0285986
rs379133	0.028607
rs6043567	0.0287497
rs6043066	0.0287793
rs17131552	0.0291153
rs5743499	0.0291738
rs1349784	0.0292325
rs441540	0.029408
rs429643	0.0294898
rs17742120	0.0295771
rs11989002	0.0296852
rs6896497	0.0297185
rs4307422	0.0297293
rs11155770	0.0297408
rs13039094	0.0298506
rs4700340	0.0298747
rs2083614	0.0301611
rs1362941	0.0301821
rs1433048	0.0302077
rs13157270	0.0302354
rs11765563	0.0302437
rs10894188	0.0303569
rs294474	0.0304143
rs11617473	0.0304187
rs6135632	0.0304866
rs10482658	0.0305129
rs294492	0.0305778
rs12420505	0.030649
rs719697	0.030668
rs6043618	0.0307988
rs2227322	0.0308971
rs12789951	0.0310234
rs4347481	0.0311227
rs2070709	0.0312185
rs6686126	0.0312765
rs9790264	0.0313254
rs13037982	0.031406
rs5744441	0.0314611
rs11868442	0.0316781
rs10059053	0.0318187
rs13040047	0.0318376
rs9341052	0.0319557
rs464261	0.0321017
rs464134	0.0321912
rs16890269	0.0322714
rs762625	0.032275
rs17812749	0.0322909
rs9790092	0.0323562
rs4360791	0.0324126
rs5743509	0.0324678
rs455586	0.0326027
rs13000521	0.032604
rs3780902	0.0326054
rs466786	0.0326478
rs461951	0.0326698
rs6079637	0.0327256
rs4814363	0.032772
rs1351682	0.032868
rs459451	0.032968
rs6777769	0.0330348
rs2460176	0.0330526
rs1394461	0.0330929
rs1351683	0.033174
rs7163161	0.0332755
rs2064592	0.0332904
rs2164727	0.0333305
rs7971845	0.0333742
rs827420	0.0333755
rs4592915	0.0334561
rs6763528	0.033516
rs4814328	0.0335749
rs6079636	0.0336284
rs6575423	0.033632
rs10958080	0.0336599
rs17132930	0.0336603
rs3111174	0.0336842
rs6080008	0.0338843
rs2423795	0.0339067
rs2423798	0.0339069
rs4754647	0.0339187
rs6110316	0.0339657
rs2938787	0.03402
rs1042658	0.0340221
rs6874089	0.0340267
rs16863644	0.0340304
rs4430946	0.0340862
rs11918578	0.034087
rs6872395	0.0341555
rs6079476	0.0342172
rs4358188	0.0342805
rs2842809	0.034319
rs462258	0.0343385
rs1543070	0.0344302
rs2423797	0.034431
rs4869988	0.0344385
rs1998104	0.0344687
rs11208662	0.0344693
rs951116	0.0346505
rs10485546	0.0346848
rs2366928	0.0347003
rs10892862	0.0347591
rs10958065	0.0349398
rs11208660	0.0349412
rs1988195	0.0349807
rs17130657	0.0350122
rs625978	0.0350371
rs709592	0.0350531
rs10224150	0.0351834
rs2849380	0.0352519
rs656652	0.0352758
rs2222244	0.0352786
rs4503649	0.0352875
rs4648307	0.0353424
rs14490	0.0354562
rs2327885	0.0354825
rs314111	0.0356505
rs2066826	0.0356983
rs17486278	0.0357331
rs2396449	0.0358472
rs1555179	0.0359063
rs6074962	0.0359599
rs11087119	0.0360238
rs1504985	0.0360239
rs13269724	0.0360313
rs13156288	0.0360585
rs11155760	0.0360589
rs456078	0.0360619
rs17157771	0.0360941
rs11738448	0.0360998
rs10964685	0.0361255
rs3822356	0.0363295
rs951266	0.036347
rs1567311	0.0363992
rs2423864	0.0364372
rs462176	0.0365071
rs12721364	0.0365237
rs13043292	0.0365353
rs6869149	0.0365545
rs17471884	0.0367575
rs10183529	0.0367706
rs1555180	0.0368189
rs412345	0.0368237
rs1508622	0.0368295
rs12574606	0.0368601
rs10074104	0.0369499
rs436322	0.0369919
rs416436	0.0370723
rs11760992	0.0371273
rs7721577	0.037133
rs7714707	0.0371618
rs13036305	0.0371769
rs7180002	0.0372799
rs10735104	0.0373598
rs7737908	0.0373996
rs4244205	0.0374678
rs34146	0.0376053
rs475471	0.0376943
rs17812713	0.0377233
rs6473337	0.0377357
rs3809376	0.0377664
rs390522	0.0377682
rs16889258	0.0379804
rs7672972	0.0380296
rs3131631	0.0381094
rs7170647	0.0381539
rs16879300	0.0381608
rs384498	0.038192
rs1567574	0.0382998
rs430452	0.0383052
rs17432348	0.0383939
rs16879307	0.0384022
rs16879311	0.0384023
rs17799161	0.038441
rs10008790	0.038444
rs2592000	0.0384601
rs17472003	0.038477
rs11155759	0.0384854
rs2423801	0.0384917
rs17166228	0.0385655
rs9276810	0.0387031
rs10008712	0.0387134
rs4637585	0.0387138
rs17742544	0.0387195
rs1555178	0.038779
rs13252863	0.0388654
rs3213762	0.0388748
rs7110964	0.0388911
rs11208659	0.0390268
rs9397072	0.0390706
rs13357328	0.0391128
rs2239182	0.0392538
rs7715918	0.0392963
rs458289	0.0392968
rs6135332	0.0392991
rs398372	0.0393362
rs1482993	0.0394007
rs7716510	0.0394423
rs6549556	0.0394548
rs16889876	0.0394578
rs376577	0.0395055
rs1508621	0.0395076
rs11155758	0.0395262
rs429495	0.0395393
rs11155762	0.03956
rs7846699	0.0396029
rs12209109	0.0396768
rs10182143	0.0399186
rs491152	0.0399385
rs6554868	0.0399736
rs9687159	0.0401204
rs309006	0.0401823
rs10911909	0.0402364
rs178133	0.040377
rs4869954	0.0404573
rs9687138	0.0404734
rs17720639	0.0405041
rs1800796	0.0405587
rs6988562	0.0405623
rs203629	0.0405988
rs219392	0.0406472
rs13240027	0.0406669
rs17812701	0.0407403
rs2202797	0.0407558
rs2460177	0.0407558
rs6868846	0.0408691
rs1325921	0.0408737
rs13251980	0.0409542
rs10042042	0.0412035
rs7727670	0.041209
rs10065699	0.0412539
rs13036870	0.0412848
rs3922435	0.0413041
rs6802500	0.041379
rs13037403	0.0414203
rs12543077	0.0414459
rs6901357	0.0414774
rs4551175	0.0414917
rs17795596	0.0415034
rs6043560	0.0417099
rs8123089	0.041714
rs6079992	0.041901
rs1381331	0.041946
rs6034277	0.0419511
rs2250509	0.0420932
rs6973479	0.0421693
rs296404	0.0421817
rs7866214	0.0422882
rs10790786	0.0423757
rs6043565	0.0423833
rs10043444	0.0423835
rs987849	0.0424085
rs7822224	0.0424576
rs6043564	0.0425089
rs10514330	0.0425295
rs10783215	0.0426667
rs10485773	0.0428154
rs6135445	0.0428385
rs7707541	0.0429266
rs241442	0.0429662
rs6684961	0.0430018
rs7080977	0.0430759
rs34145	0.0431616
rs9456149	0.0433633
rs6074867	0.0434544
rs7644807	0.0434992
rs2203823	0.043581
rs1932955	0.0436209
rs4143857	0.0436521
rs6034298	0.0436788
rs2035122	0.0437082
rs34143	0.0438198
rs16884157	0.0438636
rs6043616	0.0440144
rs17358560	0.0440209
rs314112	0.0440611
rs4496735	0.0440911
rs1120303	0.044092
rs219410	0.0441068
rs1813789	0.0441245
rs4814350	0.0441731
rs10042020	0.0442405
rs10064744	0.0442962
rs532448	0.0443795
rs10513308	0.0444524
rs11225389	0.044482
rs9322344	0.0445764
rs456833	0.0446992
rs4382493	0.0447112
rs9322343	0.0449515
rs10892846	0.0449523
rs10958117	0.044982
rs11225394	0.045052
rs7968585	0.0450742
rs16889869	0.0450804
rs11775633	0.045171
rs2170856	0.045177
rs16889254	0.0451845
rs7820724	0.0452135
rs219363	0.0452233
rs7015370	0.0452288
rs7861175	0.0452436
rs9650276	0.0452885
rs9324921	0.0453514
rs16889883	0.0453794
rs34147	0.0454398
rs1848060	0.045461
rs17208187	0.0454872
rs521898	0.0456381
rs12404261	0.0456688
rs12514658	0.0456913
rs708975	0.0457531
rs1552380	0.0457775
rs4422788	0.045918
rs10958115	0.0459198
rs1377573	0.0459296
rs7812344	0.0460405
rs1233757	0.0460767
rs6074920	0.0461242
rs11225400	0.0461257
rs2029253	0.0461815
rs11168266	0.0462838
rs95427	0.0463074
rs376407	0.0463559
rs34152	0.0463832
rs12999293	0.0466761
rs7831651	0.0468328
rs992726	0.0468612
rs2534671	0.0469041
rs6131629	0.0469581
rs6862081	0.0470083
rs2035528	0.0470771
rs906656	0.0471585
rs365225	0.0472157
rs219407	0.0472752
rs6881461	0.0472835
rs10052957	0.0473266
rs2814654	0.047419
rs8116068	0.0474642
rs17133207	0.0474809
rs12416699	0.0475318
rs219318	0.0477734
rs2036510	0.0478177
rs10957153	0.0478437
rs7081958	0.0478671
rs994960	0.0480252
rs12663464	0.0480747
rs7965281	0.0480896
rs17227083	0.048149
rs219397	0.0482381
rs2842810	0.0482529
rs10518418	0.0482594
rs1892884	0.048398
rs199305	0.0484281
rs11600851	0.0485232
rs12223448	0.0485389
rs12204927	0.048649
rs2071540	0.0487859
rs17795692	0.0487922
rs2189480	0.0488736
rs6798216	0.0489645
rs16889865	0.0489796
rs2814651	0.0490473
rs2639414	0.0491721
rs219391	0.049191
rs6428490	0.0492286
rs11603733	0.0493231
rs6682844	0.049421
rs7547777	0.0494421
rs6131632	0.0494752
rs219389	0.0494769
rs2814650	0.0495368
rs6079890	0.0495376
rs2814649	0.0495968
rs12404952	0.0496307
rs219388	0.0496817
rs1817248	0.0497492
rs219373	0.0497913
rs6074828	0.0498362
rs219339	0.0498657
rs441647	0.0500113
rs16996440	0.0500188
rs852982	0.0500391
rs4814330	0.050068
rs484915	0.0501148
rs4708757	0.0501162
rs7103915	0.0501456
rs12240853	0.0502093
rs6043612	0.0502761
rs12708594	0.0503283
rs1003218	0.0503854
rs545331	0.0503971
rs219386	0.0504488
rs4813181	0.050539
rs17133296	0.0506525
rs11658743	0.0507659
rs7915950	0.0508154
rs6897073	0.050821
rs17743216	0.0508297
rs7912607	0.0509254
rs490317	0.050993
rs219384	0.0509934
rs4147063	0.051101
rs4238137	0.0511317
rs1225886	0.0512171
rs1303961	0.0512376
rs7075131	0.0512416
rs9742667	0.051247
rs16877195	0.0513129
rs7097836	0.0514056
rs10893478	0.0514678
rs13279104	0.0515943
rs219372	0.0516203
rs16903776	0.0516819
rs445510	0.0517063
rs219368	0.0518534
rs219371	0.0518712
rs1535214	0.0519562
rs4699943	0.0520609
rs6042870	0.0521034
rs10790785	0.0521079
rs4814329	0.0521545
rs219365	0.0522301
rs6754561	0.0523046
rs219364	0.0523843
rs6660788	0.0524312
rs1824788	0.0524374
rs6079638	0.052483
rs17775172	0.0525167
rs9688328	0.0525212
rs9686327	0.0525293
rs6110505	0.0525334
rs219362	0.0526452
rs219323	0.052701
rs2423789	0.0527545
rs4814403	0.0527585
rs219360	0.0527731
rs4814385	0.0527853
rs2047433	0.0527864
rs16889248	0.0528747
rs2525046	0.0529136
rs12945384	0.0529199
rs219326	0.0529405
rs2345331	0.0529459
rs6110566	0.0529501
rs219324	0.0529687
rs6131633	0.0530034
rs2918417	0.0530419
rs6079642	0.0530814
rs2050223	0.053114
rs7731666	0.0531315
rs11005687	0.0531683
rs12662273	0.0532343
rs219350	0.0532646
rs6723547	0.0533403
rs2918416	0.0533545
rs2814680	0.0534363
rs2639415	0.0534411
rs10922520	0.0534477
rs219349	0.0534662
rs2842802	0.0534962
rs2814681	0.0535059
rs11583191	0.0535647
rs6127771	0.0536033
rs219343	0.0536221
rs2883605	0.0536593
rs16884169	0.0537625
rs1544044	0.0537708
rs1156029	0.05382
rs8118267	0.0538489
rs756212	0.0538724
rs2179555	0.0538742
rs6481257	0.0538923
rs219342	0.0539017
rs12713597	0.0539317
rs284152	0.053989
rs4356336	0.053995
rs9670531	0.05406
rs219341	0.0540673
rs17133348	0.0541451
rs420402	0.0541608
rs10750320	0.0541697
rs6710486	0.0541843
rs7341022	0.0543039
rs219333	0.0543089
rs9671182	0.0543271
rs1866388	0.0543332
rs11225388	0.054355
rs10514881	0.0543695
rs2391995	0.0543892
rs17310599	0.0544024
rs219327	0.0544093
rs6079497	0.0544772
rs16996093	0.0544785
rs698708	0.0545468
rs1420443	0.054681
rs7567799	0.0547237
rs7589568	0.0547269
rs219370	0.054766
rs1453579	0.0548582
rs1892886	0.0549061
rs2407306	0.054939
rs12939314	0.05511
rs12546823	0.0551233
rs1927911	0.0552768
rs1449273	0.0553142
rs6079990	0.0553266
rs2814652	0.0553347
rs4671800	0.0553903
rs11997213	0.055586
rs2897642	0.055644
rs2876380	0.0557297
rs12786353	0.055774
rs2423834	0.055788
rs12430915	0.0558202
rs1532816	0.0558783
rs6074904	0.0560523
rs10759932	0.0560805
rs16889885	0.0561123
rs1077183	0.0561671
rs2236008	0.0561883
rs11783089	0.0562029
rs7708423	0.0562326
rs2339606	0.0563719
rs1569	0.056397
rs250366	0.0564419
rs12721377	0.0565469
rs10958113	0.056611
rs2982894	0.0568714
rs2456527	0.0569231
rs3737875	0.0570134
rs6074757	0.0571405
rs799182	0.057156
rs17361675	0.0571947
rs1884701	0.0572061
rs470226	0.0573437
rs2423822	0.0574104
rs1971940	0.0574571
rs4814388	0.0575322
rs519806	0.0575886
rs4120825	0.057712
rs10893471	0.0578111
rs2098154	0.0582569
rs969741	0.058444
rs2137064	0.0584836
rs1369286	0.05853
rs1025734	0.0585331
rs384557	0.0586228
rs1421557	0.0586907
rs11758619	0.0586944
rs4147062	0.0586981
rs10501915	0.0588813
rs6473319	0.0589145
rs13016812	0.058994
rs852977	0.0590385
rs2279455	0.0591062
rs9324914	0.059116
rs10790768	0.059141
rs4254166	0.0591674
rs6105418	0.0592176
rs364980	0.0592858
rs11858230	0.0592914
rs2283343	0.0592975
rs7267540	0.0593188
rs7110135	0.05937
rs1508624	0.0594026
rs12421073	0.0594982
rs10825990	0.0595003
rs10850834	0.059543
rs1673381	0.0595479
rs860457	0.0596386
rs10514888	0.0596679
rs656679	0.0601655
rs12694624	0.0602032
rs12032588	0.0602396
rs3898713	0.0602487
rs470558	0.0603862
rs258813	0.0603943
rs12361599	0.0605639
rs6034009	0.0605714
rs13264074	0.0605879
rs4147064	0.0606653
rs10958060	0.0607202
rs12548479	0.0607332
rs4987786	0.0607604
rs9554970	0.0608428
rs876854	0.0608581
rs1965791	0.0609084
rs7104245	0.0609313
rs872939	0.0609643
rs210757	0.0609925
rs11779072	0.0610063
rs421292	0.0610293
rs7018197	0.061131
rs1018207	0.0612092
rs2814653	0.0612664
rs2143416	0.0612822
rs210759	0.0613347
rs6590586	0.0614452
rs210764	0.0615269
rs11168268	0.061617
rs4814390	0.0616383
rs2248098	0.0616684
rs756211	0.0617253
rs6074906	0.0617331
rs11600195	0.0617575
rs295979	0.0617673
rs7106620	0.061795
rs410068	0.061855
rs10109835	0.0618848
rs4900230	0.0619922
rs4813182	0.0620497
rs10082676	0.0620644
rs6766396	0.0620907
rs6043662	0.0621459
rs11634493	0.0621764
rs7218237	0.0621976
rs21140	0.062273
rs7608595	0.0623362
rs17369708	0.0623496
rs927562	0.062376
rs6043625	0.0624594
rs6110632	0.0626122
rs1932942	0.0626881
rs1743472	0.0628492
rs1869774	0.0628685
rs219320	0.0629193
rs2927016	0.0629644
rs7883	0.0630229
rs11774637	0.0632047
rs1034620	0.0632806
rs2842798	0.0633638
rs6080026	0.0633919
rs2409629	0.0634059
rs1743475	0.0634532
rs2814660	0.0635292
rs2869546	0.0635553
rs11989688	0.0635648
rs2639448	0.0635677
rs2639447	0.0636485
rs2814658	0.0636504
rs1998105	0.0636882
rs3766550	0.0638032
rs11989031	0.0638154
rs5743530	0.0638269
rs410518	0.0638456
rs5743528	0.0638674
rs17778950	0.0639182
rs4390174	0.0640075
rs372420	0.0640154
rs10958040	0.0640281
rs383222	0.0640463
rs449849	0.064065
rs10101023	0.0641828
rs7691310	0.0642024
rs4916829	0.0642161
rs6074958	0.0642408
rs407885	0.0642529
rs9919386	0.0643791
rs10488	0.0644125
rs6988857	0.0645864
rs1543630	0.0646007
rs16988244	0.0646649
rs11964985	0.0646695
rs13258440	0.0646763
rs6079903	0.0646838
rs298021	0.0646926
rs219354	0.0648681
rs10911907	0.0648934
rs4873155	0.0649231
rs550924	0.06493
rs3828034	0.0649957
rs3027129	0.0650007
rs10911908	0.0650168
rs1119064	0.0651698
rs2423846	0.0652003
rs7106497	0.0652599
rs2210051	0.0652809
rs9943548	0.0653932
rs2902005	0.0654592
rs6135641	0.0654601
rs7832799	0.0655346
rs12657171	0.0655506
rs11068274	0.0656312
rs404513	0.0657941
rs6898209	0.0658316
rs11147439	0.0658818
rs12904773	0.0659746
rs10116253	0.0660317
rs2377004	0.0661877
rs8180396	0.0662307
rs371365	0.0662416
rs10790477	0.0663086
rs2525044	0.0663672
rs2366777	0.066384
rs4674641	0.0663904
rs7834585	0.0664704
rs12254222	0.0664949
rs11806868	0.0664955
rs1910708	0.066535
rs737693	0.0665749
rs799179	0.0666155
rs190488	0.066649
rs7080713	0.0666568
rs10958055	0.0667533
rs10099033	0.0668271
rs10216649	0.0668337
rs7831359	0.0668762
rs2069316	0.0668772
rs6069757	0.0668792
rs10750318	0.0668975
rs5743533	0.0670147
rs6135343	0.0670837
rs7009895	0.0670841
rs3780901	0.0671416
rs6992341	0.0671636
rs6992551	0.0673001
rs12375352	0.0673245
rs17133607	0.0673264
rs1219062	0.0674345
rs2111059	0.0675202
rs168681	0.0675475
rs2397226	0.0676774
rs6135591	0.0677449
rs17368582	0.0678158
rs12406300	0.067907
rs1998106	0.0680053
rs7305032	0.0680844
rs923947	0.0682252
rs16996904	0.0686295
rs448957	0.0688441
rs6110525	0.0688985
rs1322114	0.0689269
rs295954	0.0689363
rs27196	0.0689615
rs713718	0.0689785
rs11994238	0.0689818
rs284180	0.0690102
rs10911905	0.069053
rs3824932	0.0690921
rs159608	0.069178
rs713179	0.0692422
rs10865677	0.0694608
rs708979	0.0694695
rs6105362	0.0695241
rs2366929	0.069552
rs12806022	0.069636
rs2327969	0.0696574
rs7728050	0.0696644
rs3782905	0.0698012
rs6473253	0.0698566
rs10850830	0.0700858
rs8115817	0.0700985
rs10248388	0.0701052
rs1396377	0.0701438
rs17272483	0.0702308
rs2087852	0.0702491
rs2702373	0.0703468
rs219316	0.0703611
rs1145385	0.0704705
rs6436666	0.0705666
rs7743290	0.0706165
rs7122647	0.0706464
rs12808148	0.0707246
rs6043626	0.070792
rs2438353	0.0708845
rs1743473	0.0709646
rs6099074	0.0710293
rs2099171	0.0710339
rs10750314	0.0710501
rs7729894	0.0710904
rs463308	0.0712251
rs3763468	0.0712686
rs4677327	0.0713279
rs9288619	0.0718063
rs11636131	0.0718278
rs6079723	0.0718287
rs17812761	0.0718861
rs12910289	0.0719248
rs11632604	0.0719988
rs2183272	0.072025
rs1384828	0.0720724
rs808225	0.0721575
rs1504545	0.0721756
rs1038353	0.0723271
rs5008835	0.072349
rs7016914	0.0723756
rs42467	0.0723982
rs10893470	0.0724343
rs11996129	0.0724801
rs6110694	0.0725622
rs17744737	0.0725937
rs2385699	0.0727266
rs159614	0.0727533
rs1601298	0.072821
rs6863710	0.0731147
rs295980	0.0732535
rs11662742	0.0735549
rs1243166	0.0736705
rs16890276	0.0736812
rs2423849	0.0737193
rs462873	0.0738752
rs12576370	0.0739421
rs17133399	0.0739528
rs10893477	0.0740144
rs12792538	0.0741624
rs4646241	0.0741862
rs16889129	0.0741933
rs1940511	0.0742226
rs6043507	0.0742439
rs876537	0.0743246
rs6514590	0.0743645
rs7769444	0.0743679
rs11220340	0.0744081
rs17326461	0.0744371
rs13438807	0.0745668
rs6110706	0.0747454
rs6514589	0.0747699
rs7933349	0.0747873
rs9397029	0.0748296
rs10501914	0.0748427
rs150684	0.0749488
rs16890316	0.0749669
rs12283068	0.0750924
rs298026	0.075128
rs6079984	0.0751814
rs4599238	0.0752995
rs256348	0.07531
rs1350298	0.0754079
rs11220337	0.0754461
rs12915366	0.0755101
rs4148870	0.075527
rs11220338	0.075535
rs12872365	0.0756703
rs17603978	0.0757499
rs6034053	0.0758137
rs1504546	0.075822
rs17368659	0.0758698
rs17617041	0.0759771
rs1584819	0.0761289
rs11908639	0.076184
rs456544	0.0762926
rs4537545	0.0763412
rs2726395	0.0764469
rs12056700	0.0764975
rs1484806	0.0765834
rs7168443	0.0766347
rs8025429	0.0766577
rs11738454	0.0767173
rs5030717	0.0767834
rs2904785	0.0769407
rs30545	0.0769978
rs12139072	0.077079
rs6665672	0.0771639
rs9554968	0.0771786
rs952216	0.0772029
rs7178270	0.0772407
rs952215	0.0773173
rs10825987	0.0773524
rs4275821	0.0773819
rs16871018	0.0774004
rs10790776	0.0774536
rs2292117	0.0774659
rs7173512	0.0774755
rs7647096	0.0775002
rs10825989	0.0775128
rs4144735	0.0776076
rs7080973	0.0776148
rs659992	0.0776215
rs660006	0.0776524
rs10088424	0.0776937
rs10893462	0.0777273
rs7068379	0.0777652
rs2656182	0.0777961
rs1832680	0.0777977
rs3803976	0.0778267
rs5752979	0.0778659
rs246217	0.0780043
rs10942606	0.0781593
rs219322	0.0782058
rs7909495	0.0782553
rs4886571	0.0783013
rs7545475	0.0783297
rs1915691	0.0783609
rs4362358	0.0783788
rs6110827	0.0784137
rs1395337	0.07843
rs190458	0.0784362
rs295963	0.0785003
rs1915690	0.0785012
rs10750316	0.0786102
rs10825988	0.0786194
rs12906951	0.0786806
rs4148869	0.0786837
rs10900213	0.0787249
rs12916999	0.0787297
rs1112005	0.0788331
rs4887062	0.0788572
rs16962661	0.0789027
rs9976074	0.0789271
rs11080442	0.0789427
rs11992530	0.078957
rs3813572	0.0790376
rs675153	0.0790843
rs675639	0.0791566
rs674731	0.0792185
rs12916483	0.0794397
rs6984200	0.0794626
rs12077336	0.0795544
rs193272	0.0795851
rs7077173	0.0795924
rs2276109	0.0797826
rs294484	0.0797882
rs1116026	0.0798216
rs11080443	0.0798251
rs491520	0.0798427
rs3746476	0.0798772
rs6042938	0.0799191
rs1116023	0.0801134
rs10825991	0.0801392
rs194368	0.080167
rs12269721	0.080231
rs7094185	0.0803151
rs12064238	0.0804065
rs439381	0.0804367
rs739321	0.0804979
rs12242643	0.0805554
rs17625977	0.0805685
rs12132114	0.0805843
rs1062980	0.0805976
rs12409744	0.080647
rs6034250	0.0806794
rs1145396	0.0807232
rs11509438	0.080742
rs298024	0.0807895
rs9868151	0.0808484
rs2850758	0.0810194
rs589955	0.0810843
rs2143417	0.0811463
rs12089918	0.081219
rs7076261	0.0812485
rs12783850	0.0812813
rs17408276	0.0813266
rs11696970	0.0813346
rs2097104	0.0813624
rs7962898	0.0815336
rs2515241	0.081564
rs660652	0.0815878
rs6661050	0.0815905
rs7893521	0.0815974
rs4646247	0.0816317
rs11884363	0.0816393
rs615470	0.081669
rs11165594	0.081746
rs10790778	0.0817487
rs368380	0.0818659
rs10073739	0.0819236
rs246218	0.0819671
rs6079504	0.0819927
rs4242458	0.0820051
rs1145378	0.0821884
rs11222082	0.08233
rs2845597	0.0823988
rs12773129	0.0824786
rs387083	0.0825115
rs3813571	0.0825659
rs1980616	0.0827022
rs36608	0.0828185
rs39713	0.0828204
rs4606347	0.0828478
rs1709183	0.0828763
rs10878763	0.0830063
rs17704514	0.0831597
rs10790774	0.0832473
rs16869112	0.0833571
rs1477654	0.0833723
rs721398	0.083505
rs2849377	0.0835145
rs17368890	0.0835659
rs1743471	0.0836514
rs1552316	0.083653
rs6074750	0.0836904
rs13186025	0.0837115
rs8115192	0.0837122
rs11087123	0.0837548
rs11986411	0.0837851
rs6079482	0.0838171
rs12214384	0.0838972
rs7482232	0.084025
rs808226	0.0840516
rs17326362	0.0840678
rs7707023	0.0841246
rs13037508	0.0842038
rs3020368	0.0842575
rs1973259	0.0845174
rs7975128	0.0845547
rs256353	0.084624
rs256351	0.0846365
rs963866	0.0847146
rs12792999	0.0847317
rs7718668	0.0847841
rs2439598	0.08481
rs11789552	0.0849145
rs8118541	0.0850968
rs2423850	0.0851009
rs10750395	0.0851154
rs2208133	0.0851704
rs2423979	0.0851733
rs2460	0.0852824
rs4340602	0.0854432
rs492299	0.0854933
rs6034319	0.0855828
rs6079854	0.0856293
rs17368814	0.0856598
rs12416800	0.0856605
rs12421350	0.0857818
rs3770657	0.0858046
rs1171279	0.0858193
rs1997800	0.0858807
rs9267280	0.0859439
rs1233770	0.0859623
rs6488162	0.0860201
rs2423978	0.0860302
rs13165949	0.0861156
rs737938	0.0861317
rs6079891	0.0861967
rs1014317	0.0862054
rs5763595	0.0862634
rs36593	0.0862945
rs1390359	0.0863868
rs977906	0.0864855
rs10825992	0.0865216
rs1544431	0.0865689
rs199298	0.086593
rs11742820	0.0866296
rs11840444	0.086676
rs6110364	0.0866837
rs6931540	0.0866896
rs3789178	0.0867152
rs12724763	0.0867303
rs2298292	0.0867505
rs10036980	0.0867559
rs36599	0.0867981
rs10957710	0.0868276
rs7724806	0.0869566
rs1145391	0.0869613
rs173945	0.0869762
rs5763568	0.0870424
rs16988120	0.0871111
rs5752974	0.0871903
rs4273663	0.0871955
rs9294907	0.0872203
rs568141	0.087259
rs6881412	0.0873044
rs10157853	0.0873124
rs1301846	0.0873937
rs10750317	0.0874293
rs199299	0.0874641
rs9643689	0.0876715
rs6135209	0.0878472
rs10043836	0.0879795
rs4753962	0.0879949
rs7736186	0.0880417
rs241431	0.0880557
rs2092484	0.088074
rs803014	0.088165
rs7264694	0.0882468
rs11637635	0.0882503
rs6034240	0.0882903
rs17090730	0.0883469
rs7723259	0.0883737
rs6907487	0.0884067
rs692780	0.0884824
rs8080307	0.088513
rs495956	0.0886417
rs1533603	0.0887158
rs1145405	0.0889126
rs2206593	0.088958
rs9355075	0.0890671
rs932900	0.0891394
rs2302777	0.0894184
rs7212662	0.0894367
rs10790771	0.0894905
rs16877169	0.0895052
rs4420808	0.0896532
rs6581794	0.0897315
rs7579385	0.0897508
rs4916686	0.089754
rs1537063	0.0897713
rs10750312	0.0897717
rs1586494	0.089815
rs7703588	0.0899027
rs12902493	0.0899236
rs9295073	0.0899496
rs10825986	0.0900488
rs17131554	0.0900611
rs10750310	0.0900648
rs11532028	0.0901755
rs17263855	0.0901816
rs3927265	0.0901971
rs3744948	0.0902235
rs4708759	0.0903124
rs1475397	0.0903303
rs674546	0.0903424
rs2071157	0.0903896
rs660599	0.0905103
rs1474787	0.0905299
rs4713598	0.0905803
rs6783760	0.0906636
rs4916684	0.0907248
rs4610131	0.0908002
rs2065558	0.0908049
rs1003219	0.0908908
rs6079585	0.0910483
rs10790770	0.0911446
rs16889907	0.0911615
rs9293550	0.0911675
rs1158530	0.0912863
rs16887249	0.0913744
rs2702372	0.0913873
rs2410558	0.091419
rs10893459	0.091446
rs1408429	0.0914674
rs6743811	0.0916578
rs7585530	0.0916938
rs2156717	0.0917503
rs586701	0.0918462
rs4597169	0.0918638
rs1878878	0.091916
rs6074753	0.0919439
rs2155053	0.0920232
rs6135468	0.0921141
rs10893456	0.0921625
rs4075132	0.0922003
rs1145381	0.0923433
rs12055306	0.092348
rs1799930	0.0923712
rs17133390	0.0924599
rs17094656	0.0924937
rs11604782	0.0925417
rs17694839	0.0926434
rs2035565	0.0926491
rs3763364	0.0926522
rs12789426	0.0926526
rs11603384	0.0928369
rs2763231	0.0929889
rs2227319	0.0930191
rs6110529	0.0931386
rs10067181	0.093216
rs1495745	0.0932473
rs6868963	0.0932808
rs12421122	0.0932971
rs2857105	0.0933073
rs7708528	0.093498
rs10862417	0.0936042
rs16869133	0.0936073
rs30541	0.0936502
rs2073191	0.0937088
rs16890200	0.0937193
rs10893480	0.0937677
rs3804244	0.0938411
rs10046000	0.0938604
rs169868	0.0938629
rs1486256	0.0938844
rs2440315	0.0939528
rs6042856	0.0940285
rs11784251	0.0940482
rs11220314	0.0941143
rs2227321	0.094121
rs9323320	0.09417
rs16988143	0.0941763
rs12525551	0.0942659
rs1384830	0.0944727
rs2176624	0.0945014
rs6079993	0.0945839
rs6042820	0.0946348
rs4814423	0.094887
rs241205	0.0949051
rs7732169	0.0949413
rs2222242	0.0949888
rs6933598	0.0950199
rs16988148	0.0950306
rs436608	0.0950353
rs3091307	0.0950831
rs6079481	0.0952941
rs2443067	0.0954363
rs173944	0.0954459
rs7597266	0.0954688
rs11811962	0.0955271
rs1033754	0.0955645
rs7963776	0.0955924
rs353141	0.0956247
rs295956	0.0957157
rs6922248	0.095757
rs41158	0.0957794
rs514743	0.0957986
rs10057937	0.0958323
rs1408428	0.0959909
rs1025888	0.095997
rs1145398	0.0960523
rs11885548	0.0960547
rs7272064	0.0961891
rs13234022	0.0962089
rs6452906	0.0962856
rs1884700	0.0964793
rs2081092	0.096508
rs2071158	0.0966342
rs6079771	0.0966838
rs6024863	0.0967334
rs16869117	0.096836
rs4873439	0.0969234
rs934915	0.0971045
rs4987752	0.0971543
rs9607267	0.0971825
rs4873438	0.0972057
rs17824597	0.0972491
rs2104936	0.0973636
rs4987750	0.0973848
rs256355	0.0974285
rs6971903	0.0976489
rs2639413	0.0977392
rs6660401	0.0977451
rs34167	0.0977532
rs10889553	0.0977962
rs3743077	0.097879
rs6588153	0.0979895
rs808229	0.0980043
rs6079855	0.0981063
rs13214952	0.0981473
rs6976398	0.0982073
rs16988149	0.0982626
rs900958	0.0982655
rs169189	0.0983286
rs2870953	0.0983468
rs3743073	0.0983694
rs1910710	0.0984636
rs6043091	0.0984667
rs12188029	0.0985196
rs7560558	0.098576
rs9847896	0.0985784
rs7546005	0.0985804
rs9649189	0.0986348
rs9828758	0.0986488
rs6105359	0.0986495
rs2273432	0.0986719
rs3743074	0.0986858
rs7114546	0.0987246
rs11884723	0.0987332
rs10750208	0.0987873
rs12480038	0.0989121
rs1028192	0.0989142
rs1369214	0.0989152
rs7967152	0.0989436
rs9340805	0.0989809
rs31476	0.0989837
rs9865465	0.0990371
rs9649190	0.0990834
rs11697488	0.0991203
rs11223388	0.0991371
rs4760733	0.0991518
rs6495307	0.0991537
rs2423865	0.0991901
rs10100774	0.0992452
rs7729703	0.0993152
rs1301834	0.0993645
rs555018	0.0993679
rs4671801	0.0993701
rs12279785	0.0996846
rs1978860	0.0997022
rs4646257	0.0998334
rs10790788	0.0998949
rs11956622	0.0999452
rs13045059	0.100003
rs7123747	0.100132
rs874973	0.100176
rs246219	0.100224
rs454440	0.100259
rs2583151	0.100352
rs344787	0.100436
rs4460388	0.100484
rs7821189	0.100516
rs17133382	0.100562
rs6074754	0.100609
rs647041	0.100732
rs375056	0.10075
rs13266009	0.100911
rs10932950	0.100973
rs6590574	0.101037
rs2656190	0.101112
rs2295083	0.101146
rs12807891	0.101246
rs9298295	0.101292
rs2438357	0.1013
rs8066695	0.10137
rs16869140	0.101457
rs2838827	0.101461
rs16869139	0.101556
rs2239184	0.101676
rs2726396	0.101701
rs6034320	0.101736
rs16869151	0.101749
rs3181034	0.101783
rs6034344	0.101901
rs295953	0.102019
rs295950	0.102162
rs6970279	0.102198
rs10750313	0.102236
rs1824154	0.102271
rs6514591	0.10236
rs12701133	0.10237
rs1544410	0.102381
rs1276284	0.102388
rs7284951	0.102448
rs3748317	0.102455
rs10805516	0.102557
rs7606754	0.102566
rs6904734	0.102628
rs4329658	0.102663
rs16863633	0.1027
rs7971418	0.102857
rs2193050	0.102915
rs2838825	0.102926
rs954954	0.102956
rs1349317	0.103063
rs2521205	0.103159
rs6135472	0.103257
rs2656183	0.103443
rs295964	0.103472
rs3748318	0.103615
rs2726394	0.103641
rs298014	0.10367
rs298052	0.1037
rs2054743	0.103701
rs2846707	0.103924
rs3763073	0.103986
rs295966	0.104009
rs296406	0.10404
rs295967	0.104106
rs295970	0.104158
rs353142	0.104178
rs295968	0.104255
rs10889550	0.104321
rs298091	0.104386
rs721399	0.10444
rs298051	0.104449
rs2069727	0.10449
rs11208648	0.104517
rs6999627	0.104608
rs2982683	0.10478
rs9544634	0.104808
rs12577504	0.104833
rs2438356	0.104888
rs10889552	0.105025
rs10893455	0.105071
rs17622468	0.105073
rs10894398	0.105093
rs256349	0.105136
rs997429	0.105242
rs12065099	0.105324
rs971394	0.105332
rs294486	0.105437
rs2115819	0.105487
rs4916813	0.105497
rs17663340	0.105558
rs1910709	0.105633
rs588765	0.105815
rs2551405	0.105817
rs17701713	0.105844
rs2670314	0.105938
rs3824612	0.105981
rs10850801	0.106106
rs7945901	0.106119
rs680244	0.10615
rs6079722	0.106159
rs3020404	0.106215
rs10472110	0.106229
rs4803455	0.106386
rs931293	0.106427
rs6922269	0.106427
rs2071748	0.106435
rs2235762	0.106477
rs7107630	0.106478
rs4814420	0.106478
rs1944423	0.106591
rs6069682	0.106626
rs13398650	0.106707
rs10892860	0.106817
rs11787313	0.106904
rs9544646	0.106916
rs7562613	0.106946
rs1453568	0.107074
rs735243	0.107212
rs2193049	0.107214
rs17134609	0.107316
rs4646242	0.107332
rs8117004	0.107339
rs7150113	0.107344
rs7975232	0.107398
rs294481	0.107515
rs6801447	0.107533
rs6678033	0.107547
rs2270401	0.107588
rs7943142	0.107599
rs10065303	0.107616
rs4646248	0.107626
rs370537	0.107652
rs1363019	0.107664
rs10501925	0.107693
rs601079	0.107716
rs2098395	0.107761
rs295955	0.107797
rs3743075	0.107913
rs12751148	0.108045
rs2738167	0.108123
rs1349782	0.108148
rs17094604	0.108208
rs1980618	0.10824
rs6913408	0.108311
rs2516498	0.108337
rs12789135	0.108357
rs298048	0.108399
rs2235763	0.1084
rs7525985	0.108401
rs2787098	0.10844
rs9790964	0.108478
rs897466	0.108617
rs2071465	0.108635
rs2551399	0.108696
rs621849	0.108709
rs17094597	0.108806
rs11222039	0.108814
rs2438367	0.10885
rs1461202	0.108854
rs6930355	0.109026
rs12576647	0.109185
rs10258296	0.109287
rs2849382	0.109327
rs7769626	0.109381
rs1878399	0.109393
rs739837	0.109433
rs2656172	0.109443
rs1408430	0.109465
rs17094600	0.109478
rs2327856	0.109486
rs2460188	0.109569
rs7952312	0.109601
rs159625	0.109604
rs2656176	0.109605
rs7769613	0.109638
rs1002122	0.109674
rs3734418	0.109679
rs27438	0.109682
rs2302774	0.10981
rs2656177	0.109827
rs4646250	0.109838
rs767880	0.109871
rs1940935	0.109903
rs7218048	0.109933
rs2656175	0.110005
rs6432860	0.110067
rs4646249	0.110075
rs742829	0.110159
rs3770655	0.11016
rs1861493	0.110238
rs1927907	0.110288
rs947875	0.110298
rs1449272	0.110343
rs2726399	0.110363
rs6789737	0.110367
rs11218311	0.110392
rs1028191	0.110554
rs17011417	0.11062
rs2859579	0.110705
rs1700511	0.110715
rs1940515	0.110742
rs645652	0.110766
rs889290	0.110821
rs4916831	0.110829
rs1033290	0.110831
rs8123267	0.110831
rs10072105	0.110877
rs2144747	0.11097
rs3734416	0.110976
rs7726624	0.111011
rs247724	0.111051
rs17721564	0.111188
rs735267	0.111214
rs12700684	0.111238
rs4813203	0.111321
rs10105484	0.111355
rs2366771	0.11144
rs12700683	0.111491
rs455709	0.111569
rs10894143	0.111577
rs6043609	0.111666
rs17429293	0.111691
rs2460187	0.111702
rs1486134	0.111718
rs735266	0.111756
rs6878917	0.111779
rs17357440	0.111792
rs17011430	0.11183
rs9397369	0.111876
rs11222166	0.11188
rs17694826	0.111924
rs12077210	0.111975
rs2443065	0.112005
rs7423423	0.112024
rs12518689	0.112055
rs6043561	0.112074
rs12792468	0.112151
rs7358970	0.112268
rs10078568	0.112279
rs246220	0.11228
rs7588474	0.112299
rs13191164	0.112307
rs4754585	0.112353
rs6883872	0.112354
rs11083616	0.112363
rs7116305	0.112369
[truncated: 14,948 more rows]

## Sheet: FEV1FVC ever-smokers
SNP	P value
rs9322335	0.0005423
rs1864271	0.0006398
rs9322336	0.0007709
rs1738567	0.0013306
rs3887893	0.0013614
rs1738568	0.0016233
rs1771800	0.0016537
rs1738566	0.0016546
rs9322298	0.0017461
rs4977831	0.0018026
rs10192769	0.0019741
rs7251526	0.0020013
rs13210876	0.0020655
rs12945384	0.002076
rs10811395	0.0024054
rs1216170	0.0024715
rs4640889	0.0025235
rs1230329	0.0026085
rs1216169	0.0027544
rs567501	0.0028915
rs1930050	0.0029019
rs13198938	0.003254
rs10894795	0.0032547
rs4869970	0.0032907
rs4345600	0.0032921
rs12183135	0.0034015
rs4275049	0.0034731
rs13198399	0.0035267
rs2217359	0.0035277
rs2195487	0.0035285
rs614080	0.0035507
rs3002004	0.0035834
rs11968575	0.0036248
rs13219546	0.0036339
rs6926134	0.0036501
rs10933161	0.0037226
rs10501959	0.0037259
rs1835159	0.0037313
rs2396431	0.0037418
rs2396432	0.0037501
rs2967963	0.0037576
rs3002008	0.0037678
rs13219942	0.0038032
rs11961342	0.0038128
rs6938003	0.0038414
rs525406	0.0038586
rs6110578	0.003871
rs2291427	0.0038992
rs10751382	0.0039381
rs13217390	0.0039701
rs13203000	0.0039744
rs7484006	0.0039999
rs17133553	0.0040995
rs3002011	0.0041373
rs3002010	0.0041581
rs7750332	0.0043075
rs1216183	0.0045286
rs517181	0.0046223
rs1491719	0.0046549
rs625978	0.0047471
rs656652	0.0047752
rs501215	0.0048298
rs803513	0.0048667
rs1880435	0.0049229
rs2240089	0.0049681
rs593499	0.0050058
rs584485	0.0050384
rs12203650	0.0050955
rs4364228	0.0052536
rs1996998	0.0053074
rs1627462	0.005381
rs6718057	0.0054133
rs1917122	0.0054301
rs3002007	0.0054863
rs2177594	0.005487
rs7421491	0.0054885
rs1917126	0.0056625
rs7592387	0.0056627
rs1835158	0.00568
rs2423938	0.0056988
rs4675132	0.005856
rs6110577	0.0059109
rs4675134	0.0059953
rs1442450	0.0061296
rs10859997	0.0061327
rs6707265	0.006137
rs6752707	0.0062609
rs4675117	0.0062638
rs2838820	0.0063146
rs1429267	0.0063148
rs12615988	0.0063286
rs808229	0.0063386
rs4675115	0.0063483
rs512171	0.0063778
rs4675116	0.0064072
rs1114562	0.0064304
rs4461255	0.0064863
rs4299824	0.0064915
rs572522	0.0064972
rs7582251	0.0065012
rs487215	0.0065127
rs579283	0.0065664
rs10439363	0.0065667
rs7562776	0.0066005
rs4675123	0.0066224
rs11685983	0.0066502
rs4673174	0.0066789
rs4675128	0.0067016
rs13384342	0.0067352
rs4234062	0.0067393
rs516108	0.0067452
rs473320	0.006847
rs641544	0.0069659
rs1001148	0.0070047
rs2423936	0.0070348
rs2423953	0.0070397
rs491552	0.0070497
rs11970648	0.0071424
rs11223726	0.0071442
rs914605	0.0071576
rs740546	0.0071821
rs9919386	0.0072487
rs12289431	0.0072553
rs11692572	0.0072578
rs11686072	0.0072683
rs11536879	0.0072764
rs10204368	0.0072832
rs7579961	0.0073034
rs4675119	0.0073338
rs7561378	0.0073373
rs17684730	0.007341
rs10197757	0.0073577
rs720501	0.0073773
rs13377477	0.0073904
rs482007	0.0074099
rs2155012	0.0074278
rs1011219	0.0074383
rs7927381	0.0074465
rs476576	0.0074723
rs612020	0.0075183
rs2215164	0.0075527
rs12254222	0.0075929
rs501892	0.0076059
rs584946	0.0076183
rs1216185	0.0076286
rs499873	0.0076353
rs3820928	0.0076718
rs17752002	0.0077518
rs7041	0.0077605
rs541475	0.0077666
rs475505	0.0078255
rs2838787	0.0078306
rs4592915	0.007831
rs1346618	0.007872
rs515828	0.0078864
rs16822905	0.0079729
rs565072	0.0080147
rs550291	0.0080245
rs562990	0.008062
rs9383552	0.0080998
rs6723774	0.0081373
rs3820927	0.0081692
rs978909	0.0081943
rs2838791	0.0081985
rs17554438	0.0082563
rs537718	0.0083281
rs9919649	0.0083559
rs4234063	0.0083561
rs12272332	0.0083972
rs6927072	0.0084318
rs1944175	0.0085319
rs4457154	0.0085961
rs4371846	0.0086146
rs17751966	0.0086153
rs17684772	0.0086384
rs1216182	0.0086878
rs13194904	0.0086971
rs17751977	0.0087072
rs7893521	0.0087076
rs9371564	0.0087201
rs17684748	0.0087317
rs1545125	0.0087533
rs4348308	0.0087771
rs2177593	0.0087811
rs6706802	0.0088092
rs5741798	0.0088125
rs2066252	0.0088683
rs6911230	0.0089078
rs13201733	0.0089165
rs13200166	0.0089558
rs13191164	0.0090079
rs1944174	0.0090537
rs17752046	0.0091125
rs4675133	0.0093255
rs13200559	0.0093367
rs13198204	0.0093493
rs7281757	0.0093523
rs4677289	0.009361
rs7942623	0.0093906
rs549404	0.0094385
rs4869748	0.0095112
rs17684784	0.0095347
rs7468675	0.0095628
rs6904535	0.0095656
rs13218913	0.0095765
rs16888171	0.0095964
rs10153506	0.0096462
rs4977589	0.0096576
rs492107	0.0096772
rs16962661	0.0097158
rs10964759	0.0097485
rs1569813	0.0097533
rs7942402	0.0098835
rs13205667	0.0099059
rs5743533	0.0099331
rs222047	0.0100002
rs13204466	0.0100231
rs11789503	0.010049
rs2396435	0.0101255
rs13289216	0.0101263
rs550653	0.0101751
rs1024195	0.0102393
rs2003273	0.0103189
rs200775	0.010381
rs17684802	0.0104653
rs2150439	0.010554
rs2347867	0.0105871
rs2190940	0.0106835
rs17293761	0.0107908
rs12204714	0.0109195
rs7771085	0.0111355
rs7026167	0.011148
rs6590272	0.0111933
rs1349781	0.0113722
rs7946230	0.011417
rs10169717	0.0114905
rs1771799	0.0116841
rs4587171	0.0117648
rs4246850	0.0117765
rs13201639	0.0118276
rs6446761	0.0119301
rs16888128	0.0120424
rs1569815	0.0120459
rs11600269	0.012107
rs952700	0.0121722
rs222035	0.0122381
rs10197773	0.0122797
rs17684571	0.0123041
rs17684553	0.0123087
rs3748423	0.0123298
rs13398103	0.0123489
rs16888130	0.0123626
rs1939699	0.0123723
rs17684511	0.012433
rs13220618	0.0124504
rs7942290	0.0125693
rs9958143	0.0125782
rs1738574	0.0126072
rs1028003	0.0126154
rs10498812	0.0126392
rs5024547	0.0126532
rs6043209	0.0126567
rs10772075	0.0126949
rs6590287	0.0127
rs7111786	0.0127042
rs13196211	0.0127083
rs4073960	0.0128512
rs4540799	0.0128628
rs4869965	0.0128677
rs4074102	0.0128814
rs10485773	0.0129257
rs12271953	0.0129333
rs6590280	0.0129489
rs7108183	0.0130259
rs13220628	0.0130883
rs3131631	0.0131641
rs914210	0.0131869
rs7119230	0.01321
rs6924375	0.0132522
rs7927762	0.0132579
rs13192037	0.0132821
rs4074101	0.0132848
rs11698317	0.0133476
rs7117635	0.0133795
rs353148	0.0134258
rs10498811	0.0134362
rs1616748	0.0134673
rs222043	0.013596
rs10498813	0.0136251
rs1939712	0.0138393
rs13198597	0.0138519
rs1738575	0.0138539
rs1939713	0.0139508
rs1738569	0.0139975
rs13205013	0.014005
rs5741800	0.0140318
rs2022985	0.014057
rs13194625	0.014116
rs17751695	0.0141223
rs7030476	0.014268
rs6901357	0.0143655
rs2383159	0.0143735
rs4269885	0.0144001
rs7767128	0.0145484
rs2312586	0.0146174
rs4819031	0.0146184
rs6943377	0.0147083
rs12185823	0.0147992
rs10893802	0.0148952
rs6064367	0.0149875
rs6069668	0.0150108
rs6135474	0.0150669
rs1709183	0.0150809
rs988025	0.0151599
rs1934919	0.0151868
rs6934714	0.0152149
rs13300741	0.0152699
rs2423930	0.0153091
rs11968431	0.0153218
rs6105393	0.0153368
rs6900628	0.0153451
rs6105392	0.0153821
rs6043213	0.0153882
rs4074103	0.0154694
rs4869963	0.0155351
rs6099074	0.015542
rs10189579	0.0155447
rs4072271	0.0155615
rs2277860	0.0156349
rs3828034	0.015681
rs17751682	0.0157257
rs1332312	0.015775
rs6110605	0.0158929
rs7022666	0.0159185
rs596603	0.0159383
rs2838778	0.0159492
rs4869962	0.0159521
rs1341022	0.0159598
rs3763366	0.0159936
rs1320407	0.0160079
rs4234064	0.0160626
rs9478157	0.0160666
rs6728239	0.016102
rs12151848	0.0161152
rs7178722	0.016117
rs9478158	0.0162443
rs10210997	0.0163285
rs9456149	0.0163423
rs705120	0.0165348
rs2838788	0.0165807
rs3746472	0.0165877
rs6475469	0.0166255
rs4869709	0.0167023
rs1051741	0.0167145
rs4869708	0.0168125
rs1054413	0.0169415
rs4819030	0.0171093
rs6034250	0.0173722
rs6593325	0.0175057
rs11610318	0.0175155
rs2423954	0.0176166
rs4948204	0.0177364
rs7758867	0.0177963
rs11088982	0.0178362
rs4237042	0.0178637
rs7775182	0.0179409
rs16888118	0.0179673
rs7580482	0.018
rs17752106	0.0180396
rs17684878	0.0181158
rs222046	0.0181762
rs7940098	0.0181846
rs10811424	0.0182009
rs10811423	0.0182042
rs17684884	0.0182165
rs12620715	0.0182291
rs7761501	0.0182918
rs2302152	0.018374
rs12447440	0.0183958
rs9983296	0.0184317
rs13203681	0.0185239
rs3822855	0.0185418
rs13297976	0.0185492
rs3822854	0.0185546
rs497161	0.0185644
rs7456939	0.0186287
rs11238429	0.0186295
rs3798233	0.0186532
rs1889226	0.0188346
rs3815336	0.0188392
rs172362	0.0188668
rs6590363	0.0189136
rs3822856	0.0190194
rs8129315	0.0190583
rs2838818	0.0191151
rs6905603	0.0192541
rs3798232	0.0192594
rs4948190	0.0193502
rs1984684	0.0194363
rs3750309	0.0195375
rs757324	0.0195629
rs1905416	0.0196288
rs2838797	0.0196366
rs7761729	0.0197491
rs10501951	0.019765
rs2151001	0.0198617
rs12808066	0.0198968
rs9364459	0.0199209
rs13207768	0.0199374
rs2118018	0.0200447
rs9637192	0.0202168
rs2035122	0.0203069
rs6069682	0.0203138
rs17774955	0.0203255
rs1576815	0.0203259
rs11223142	0.020376
rs10844579	0.0206626
rs7281416	0.0207514
rs222049	0.0208698
rs12579354	0.0208908
rs6557170	0.0208983
rs10791277	0.0209237
rs8133307	0.0210888
rs2892702	0.0211075
rs10750510	0.0211334
rs7771799	0.0211844
rs1569814	0.0212211
rs1890426	0.0212424
rs2128891	0.0212937
rs11829626	0.0213056
rs1905420	0.0214026
rs2186705	0.0214063
rs3756772	0.0214873
rs8034191	0.0215769
rs1994170	0.0216398
rs2838807	0.0216747
rs1288312	0.0217026
rs1905415	0.0217143
rs2973454	0.0217818
rs12223448	0.0218269
rs6064376	0.0218645
rs983749	0.0218788
rs7525985	0.02191
rs1433339	0.0219165
rs17677007	0.0219269
rs6590680	0.0219269
rs1295397	0.0220043
rs2973456	0.022072
rs2892700	0.022088
rs9554969	0.0221248
rs1947362	0.022172
rs10743818	0.0222424
rs2104032	0.022404
rs1994169	0.0224089
rs6034123	0.0224519
rs6127771	0.022538
rs16995406	0.0226019
rs2977821	0.0226202
rs2389195	0.0226467
rs928937	0.022679
rs6918949	0.0228387
rs1913474	0.0229097
rs9478890	0.0229452
rs10253811	0.0231071
rs10248051	0.0232786
rs1565097	0.0233175
rs2838803	0.0233838
rs4583998	0.0234229
rs2064592	0.0234379
rs2026994	0.0234907
rs7219900	0.0235249
rs6665672	0.0236208
rs11155763	0.0236237
rs7218048	0.0236749
rs11221321	0.0236771
rs1800872	0.0237099
rs1800871	0.0237652
rs10844588	0.0239613
rs1040741	0.0239734
rs10844583	0.024047
rs1050779	0.0240677
rs6660401	0.0240748
rs1532816	0.0241399
rs2010803	0.0243921
rs2838821	0.02444
rs11600851	0.0244423
rs7545475	0.0245052
rs8128889	0.0245606
rs1341023	0.0245895
rs8130224	0.0246108
rs4470986	0.0246377
rs7931769	0.02474
rs1514347	0.0248117
rs3743563	0.0248604
rs2010269	0.0248887
rs6069672	0.0249337
rs842999	0.024951
rs2036510	0.0249878
rs2671267	0.0250074
rs12077336	0.0250928
rs6131608	0.0252548
rs1986632	0.0252703
rs1771839	0.0254184
rs2323735	0.0254428
rs10857733	0.0254525
rs6481257	0.0255991
rs2347868	0.0256655
rs11770658	0.025714
rs13047803	0.0257548
rs2950849	0.025802
rs13013349	0.0259462
rs200759	0.0260547
rs4415160	0.0260578
rs7099874	0.0260692
rs2304488	0.0262505
rs6661050	0.0262954
rs6502451	0.0263078
rs2107259	0.0264106
rs7212614	0.0264192
rs569110	0.0264377
rs2521205	0.0264381
rs6024991	0.0264556
rs7081958	0.0264781
rs200752	0.0264997
rs540313	0.0265985
rs1898449	0.0266135
rs4606347	0.0266811
rs6135263	0.0267336
rs2012901	0.0268135
rs2425364	0.0269226
rs10052709	0.0269466
rs827419	0.0269505
rs7915950	0.026996
rs7912607	0.0270609
rs482497	0.0272886
rs1303961	0.0273011
rs7097836	0.0273069
rs3024490	0.0273225
rs7075131	0.0273773
rs11604782	0.0274131
rs13283718	0.0274479
rs1437490	0.0274587
rs1040742	0.0274713
rs2973444	0.0274976
rs11155818	0.0276031
rs6802500	0.0276042
rs1453579	0.0277035
rs10894590	0.0277161
rs803503	0.0279016
rs6135259	0.0279585
rs9397456	0.0280969
rs12786353	0.0281582
rs8065188	0.0282667
rs11115144	0.0283486
rs11765114	0.0284104
rs11115143	0.0284198
rs2241773	0.0285117
rs6135269	0.0285489
rs11603384	0.0285879
rs12280616	0.0288995
rs10082676	0.0289133
rs7219022	0.0289625
rs598663	0.0290256
rs12298066	0.0290702
rs923947	0.0290991
rs12154178	0.0291788
rs12929002	0.0292204
rs13297201	0.0293475
rs10844586	0.0294144
rs2269867	0.0294202
rs2269868	0.0294799
rs4237594	0.0295372
rs7195962	0.0296507
rs10893471	0.029714
rs1216192	0.0298876
rs11661737	0.0299179
rs11660953	0.0299246
rs200751	0.0299505
rs4869955	0.0299882
rs12414074	0.029994
rs868526	0.0300209
rs9322345	0.0300403
rs6135251	0.0300475
rs7234687	0.0300668
rs13288653	0.0301787
rs10964735	0.0301977
rs11884770	0.0302462
rs7104245	0.0302471
rs12062200	0.030337
rs10844581	0.0303768
rs1143627	0.0304525
rs6912184	0.0305572
rs6069597	0.0305902
rs1295399	0.0306129
rs6945400	0.0306135
rs526703	0.0306442
rs1518111	0.0307108
rs4262200	0.0309721
rs2214499	0.031029
rs561060	0.0310493
rs7037225	0.0311083
rs10778848	0.0311139
rs13038873	0.0313689
rs17678835	0.0314764
rs650971	0.0314822
rs10169916	0.0315516
rs16994891	0.0315696
rs6131607	0.0315993
rs390504	0.0316657
rs9788721	0.0316848
rs2973453	0.031748
rs2155053	0.031776
rs10964755	0.0318254
rs1709182	0.0318423
rs4792609	0.0319212
rs1547297	0.0319793
rs10493380	0.0319967
rs1986718	0.0320206
rs4977812	0.0321447
rs9407968	0.0322001
rs7020719	0.0322488
rs1579101	0.0323285
rs9926547	0.0323538
rs6510478	0.0324487
rs6135256	0.0324704
rs4646976	0.0326002
rs2222244	0.032655
rs1905431	0.0326621
rs7080856	0.0326847
rs1905428	0.0326876
rs4784887	0.0327578
rs10894188	0.0328186
rs10509553	0.0328228
rs3112484	0.0329191
rs4777996	0.0330464
rs742832	0.0330653
rs4901266	0.0330706
rs12109264	0.0332264
rs6069757	0.0332482
rs6135268	0.0334126
rs531539	0.0334369
rs119019	0.033577
rs6131609	0.033715
rs2950851	0.0337283
rs6043132	0.0337303
rs12240853	0.0338756
rs3952745	0.0339612
rs6043133	0.0339832
rs17132953	0.0340838
rs10750318	0.0340867
rs7188722	0.0341242
rs17603978	0.0341473
rs12376200	0.034229
rs6488160	0.0343052
rs1738579	0.0343116
rs2423975	0.0343628
rs12424970	0.0344328
rs11225446	0.0345105
rs13039967	0.0345709
rs6488159	0.0345762
rs7309981	0.0345772
rs11220675	0.0346683
rs10894584	0.0347204
rs4667503	0.0347218
rs3828903	0.0347326
rs1901860	0.0347503
rs6457940	0.0347534
rs8093481	0.034891
rs10506856	0.0349194
rs10065699	0.0349219
rs7469447	0.0350088
rs10776687	0.0350113
rs10757150	0.0351408
rs11115147	0.03518
rs2741136	0.0352678
rs7151526	0.035337
rs2256974	0.0354079
rs6042935	0.0355398
rs3790438	0.0355866
rs2180477	0.0356031
rs536744	0.0356313
rs406551	0.0356657
rs16967227	0.0356943
rs16944	0.0356996
rs388625	0.0357732
rs17004734	0.0358178
rs9298811	0.0358551
rs2891150	0.0358831
rs1565096	0.0359168
rs12481567	0.035943
rs1543679	0.0359755
rs2973450	0.0360239
rs12789135	0.036036
rs4869956	0.0360525
rs13421166	0.0360922
rs6014705	0.0361924
rs594858	0.0362131
rs6135303	0.036301
rs1332316	0.03633
rs10757169	0.0363681
rs12214461	0.0364087
rs1461202	0.036448
rs11801408	0.0364932
rs381466	0.036532
rs7850074	0.0365448
rs2741137	0.0365606
rs12792468	0.0366035
rs420257	0.0366735
rs8179183	0.0367141
rs3912603	0.0367467
rs422720	0.0368147
rs2973449	0.036862
rs10778849	0.0369104
rs577306	0.0369835
rs545238	0.037054
rs504059	0.0370875
rs7423423	0.0371077
rs11768473	0.0371103
rs4811656	0.0371212
rs8134789	0.0372241
rs12922744	0.0372674
rs1801132	0.0373179
rs11155820	0.0375085
rs1709184	0.0376175
rs7017918	0.0376208
rs1880244	0.0376529
rs2050223	0.0376908
rs7861175	0.0377346
rs387083	0.0377438
rs466727	0.0379228
rs2973448	0.0380209
rs10030332	0.0380965
rs200762	0.0381027
rs508585	0.038117
rs7273966	0.0381774
rs17132986	0.0383261
rs6042934	0.0383742
rs4440707	0.038411
rs10825990	0.0384492
rs276207	0.0384514
rs801132	0.0386013
rs6135252	0.0386064
rs9323320	0.0387322
rs6557171	0.03876
rs988210	0.0387859
rs2859817	0.0388174
rs754588	0.0388214
rs6432860	0.0391294
rs7859295	0.0391835
rs2383151	0.0392435
rs2383152	0.0392931
rs2347923	0.0392988
rs11128333	0.0394436
rs10519203	0.0394494
rs6584593	0.0395003
rs11191994	0.0395005
rs7085427	0.0395505
rs8005977	0.0395516
rs11191995	0.0395584
rs11191998	0.0396069
rs4870061	0.0396093
rs2022499	0.0396493
rs7926332	0.0396574
rs459928	0.039717
rs7085593	0.0397369
rs1232314	0.039814
rs2282093	0.0398764
rs6916187	0.0399448
rs3828905	0.039958
rs10811417	0.0400195
rs524732	0.040109
rs6916394	0.0401345
rs13038724	0.0402531
rs2376018	0.0402984
rs1461193	0.0403442
rs2256507	0.0403802
rs11052679	0.0403833
rs505062	0.0403961
rs808226	0.0404149
rs7574618	0.0405173
rs2423976	0.0405242
rs7869765	0.0406251
rs10893801	0.0406584
rs7869781	0.040666
rs1076745	0.0407441
rs7648118	0.0407654
rs11087135	0.0407821
rs5743401	0.0408581
rs17132974	0.0408846
rs7931826	0.0409006
rs4870062	0.0409051
rs10027390	0.0409259
rs7851042	0.0409987
rs3828914	0.0410259
rs2285843	0.0411167
rs412626	0.0411964
rs7349940	0.0412406
rs2126152	0.0412418
rs11844189	0.0413088
rs6558131	0.0413215
rs25486	0.0413487
rs7899587	0.0414303
rs2298771	0.0414444
rs11849438	0.0415621
rs11811962	0.0415696
rs10757144	0.0416187
rs887058	0.041661
rs2838789	0.0417713
rs903880	0.0420559
rs2069776	0.0421655
rs6678564	0.0423547
rs10074104	0.0424051
rs4329658	0.0424967
rs1514348	0.0426488
rs676141	0.0428813
rs7606888	0.0429077
rs5006656	0.0429878
rs4667861	0.0430221
rs315100	0.0430998
rs12806022	0.0431414
rs6734566	0.0432351
rs16995774	0.0433328
rs2114760	0.0433727
rs4947572	0.0433935
rs1044043	0.0434021
rs1887285	0.0434035
rs1986633	0.0434507
rs6998737	0.0435386
rs7598539	0.0436438
rs215049	0.0436705
rs7076261	0.0437574
rs3845875	0.0437651
rs11191990	0.0437672
rs2390322	0.0437894
rs1841547	0.0438549
rs182482	0.0439384
rs6498594	0.0439454
rs1813443	0.0439711
rs17133100	0.0440228
rs7859426	0.0440782
rs2203823	0.04409
rs12722864	0.044183
rs2043731	0.0441941
rs377524	0.0442187
rs12792999	0.0442363
rs9267415	0.0442882
rs523119	0.0444031
rs4977780	0.0444406
rs728466	0.044457
rs1834840	0.0445006
rs674698	0.0445183
rs1377573	0.0446088
rs17133063	0.0446551
rs2154374	0.0447085
rs2423978	0.044769
rs10047874	0.0448045
rs6436301	0.0448387
rs1561251	0.0448395
rs17011099	0.0448495
rs17133233	0.0448759
rs7104324	0.0449716
rs552878	0.0449887
rs1799778	0.0449952
rs11762540	0.0450319
rs3892535	0.0450471
rs2423979	0.0450558
rs400140	0.0451349
rs7708952	0.0452043
rs4636629	0.0452869
rs2389197	0.0453203
rs10825987	0.0454111
rs10862417	0.0454565
rs7025851	0.045587
rs1997800	0.0456386
rs13006006	0.0456652
rs3778610	0.0456687
rs9886755	0.0456928
rs6930222	0.0457848
rs7080973	0.0457927
rs7268071	0.0458033
rs10957854	0.0458583
rs7068379	0.0458766
rs3788164	0.0459308
rs6961494	0.0459346
rs4667862	0.0460418
rs10825989	0.0461172
rs7909495	0.0461437
rs2282092	0.0461483
rs1915691	0.0462736
rs10811387	0.0462766
rs6131683	0.0463073
rs16994889	0.0464612
rs4813186	0.0465043
rs10791312	0.0465354
rs6590446	0.0466278
rs1915690	0.0466393
rs7854443	0.046686
rs976966	0.0467143
rs6889851	0.0467296
rs10825988	0.0467508
rs2423879	0.0467614
rs10825991	0.0467799
rs2950854	0.0468192
rs411717	0.0468927
rs11115149	0.046919
rs3749605	0.0470107
rs10738564	0.0470944
rs11238431	0.0473184
rs1116026	0.0476018
rs11191996	0.047635
rs6992657	0.0477286
rs1453567	0.0478128
rs7759411	0.0478292
rs10757149	0.0478515
rs10930201	0.0478529
rs4667867	0.0479665
rs1116023	0.0480151
rs17406429	0.0481266
rs200744	0.0481718
rs7094185	0.0483209
rs1225894	0.0484145
rs7242542	0.0484927
rs7873117	0.0484938
rs11574027	0.048556
rs2039391	0.0486265
rs1491711	0.0486758
rs1479924	0.0487444
rs984043	0.0487595
rs2292558	0.0488172
rs16994873	0.0492405
rs11636732	0.0494616
rs3003917	0.0494885
rs11712476	0.0495047
rs372766	0.0495047
rs7107800	0.0496275
rs8031948	0.0496538
rs12309413	0.0497864
rs7103915	0.0498005
rs3912295	0.0499878
rs455709	0.0499952
rs4948191	0.050016
rs10153617	0.050078
rs200741	0.0501465
rs827420	0.0502001
rs2950855	0.0502052
rs11959615	0.0502112
rs1852731	0.0502337
rs10895367	0.0502518
rs4468199	0.0504214
rs2041421	0.0504505
rs7120018	0.050513
rs6678033	0.0505504
rs4948193	0.050552
rs6798216	0.0506806
rs2241714	0.0507111
rs3790429	0.0507436
rs2973445	0.0508322
rs2040049	0.0508912
rs7125241	0.0509353
rs13060646	0.0509835
rs1939710	0.051025
rs12269721	0.0510542
rs2765888	0.0511537
rs4509428	0.0511625
rs7821268	0.0512259
rs801139	0.0513673
rs13088553	0.051387
rs1780616	0.0514267
rs1035339	0.0514726
rs2070674	0.0515218
rs7859786	0.0516947
rs11223128	0.051705
rs200737	0.0517107
rs1892534	0.0517163
rs7870627	0.0517216
rs13029130	0.0518946
rs7114978	0.0519187
rs11663275	0.0519542
rs10894231	0.0519673
rs2950852	0.0520255
rs569376	0.052092
rs8073498	0.0521105
rs6590495	0.0521757
rs1035341	0.0522295
rs3763354	0.0523313
rs932017	0.0523706
rs505358	0.0523745
rs1377580	0.0524067
rs7739248	0.0524424
rs9469027	0.0525169
rs1511532	0.0527163
rs1511533	0.0527494
rs2810885	0.0528567
rs7707541	0.0529569
rs12353255	0.052999
rs446158	0.0530394
rs12277155	0.0530738
rs16994851	0.0530911
rs2763228	0.0531105
rs2407309	0.0531431
rs1567573	0.0532
rs17132959	0.0532326
rs2738182	0.053278
rs2383165	0.0533129
rs7840393	0.053352
rs12199722	0.0534125
rs712221	0.0536722
rs708486	0.0536942
rs4977582	0.0537522
rs10757157	0.0537763
rs6901801	0.0538216
rs7129151	0.0538612
rs2891155	0.0540672
rs9644854	0.0540809
rs737583	0.0541169
rs951266	0.0542891
rs17486278	0.0543108
rs737582	0.054339
rs10772076	0.0543481
rs464735	0.0543981
rs6590489	0.0543996
rs2099603	0.0544356
rs2031920	0.0545499
rs8078723	0.054615
rs757323	0.0546215
rs6590494	0.0546294
rs3813867	0.0546504
rs7234941	0.0546658
rs12287971	0.0547036
rs1477654	0.0547797
rs1442449	0.0548817
rs689284	0.0549506
rs12282593	0.0549839
rs10844582	0.0550134
rs11738977	0.0550331
rs2174232	0.0550587
rs3809018	0.0551809
rs2963824	0.055275
rs2206593	0.0552885
rs1002122	0.0553368
rs11222209	0.055401
rs931794	0.0555322
rs1983834	0.0555588
rs4288451	0.0555962
rs1362508	0.0556116
rs17166228	0.0557052
rs2474016	0.055737
rs2240086	0.055777
rs9478908	0.0557883
rs10068613	0.0557919
rs2702876	0.0560577
rs3790437	0.0560674
rs1833489	0.0560883
rs4977822	0.0562742
rs9562727	0.0563998
rs6673928	0.05642
rs808236	0.0564341
rs7947224	0.0565228
rs7180002	0.0565644
rs1910708	0.0565689
rs215088	0.0565742
rs11222291	0.0565843
rs2978863	0.0567397
rs4650272	0.0567842
rs7701748	0.0569238
rs7294492	0.056948
rs3213762	0.0572945
rs17094869	0.0575048
rs11689849	0.0575858
rs1531796	0.0576119
rs6501256	0.057715
rs801141	0.0577659
rs10825986	0.0578221
rs12242643	0.0578646
rs17720639	0.0578791
rs10791285	0.0579524
rs2036527	0.0579753
rs12349809	0.0580225
rs13240027	0.0580281
rs7019271	0.0581793
rs6042927	0.0581847
rs215063	0.0583082
rs11574026	0.0585706
rs3130612	0.0585969
rs16995635	0.0587276
rs6966819	0.0587474
rs10894657	0.0588256
rs6919680	0.0588343
rs1555890	0.0588703
rs833058	0.0589119
rs11165489	0.0589567
rs709592	0.0590374
rs1944177	0.0590411
rs1254608	0.0591469
rs4677306	0.0591539
rs17415296	0.0591728
rs9479134	0.0592717
rs7085725	0.0593277
rs11225442	0.059371
rs4916832	0.059411
rs13396314	0.0594693
rs12512631	0.0594819
rs12961976	0.0595118
rs7037117	0.0597212
rs2039860	0.0597649
rs606363	0.059919
rs1042658	0.0599867
rs6135632	0.0599997
rs2749245	0.0600292
rs2069778	0.0600761
rs1738583	0.0602165
rs13296469	0.0602617
rs10059053	0.0603372
rs1317286	0.0603751
rs3917386	0.0603813
rs917430	0.0604429
rs2738175	0.0604582
rs11954036	0.0606169
rs193538	0.0606231
rs10964772	0.0607068
rs6042926	0.0608539
rs7808171	0.0608583
rs12735851	0.060977
rs1926263	0.0610882
rs1486471	0.061134
rs1475530	0.0611471
rs2423888	0.0611472
rs2423886	0.0611602
rs2423883	0.0611674
rs2187395	0.0612744
rs12970840	0.0613079
rs1944184	0.0615065
rs2892701	0.0615336
rs811732	0.061585
rs496571	0.0615926
rs2227322	0.0615938
rs17749561	0.0616325
rs7020649	0.0616833
rs11223388	0.0616844
rs4948213	0.0617057
rs2749247	0.0617306
rs16969968	0.0618515
rs6034040	0.0619091
rs1377565	0.0619846
rs2810891	0.062011
rs10472110	0.0620668
rs2327890	0.0621617
rs7536947	0.0621798
rs10791305	0.062234
rs4947579	0.062247
rs13396162	0.0622674
rs12287931	0.0623245
rs1944180	0.062487
rs7273284	0.0625174
rs538017	0.0625967
rs6665312	0.0626005
rs11220996	0.0626354
rs11165578	0.0627443
rs11906249	0.0627791
rs13398150	0.0627868
rs2064787	0.062833
rs2071232	0.0628444
rs2749250	0.0629945
rs2064788	0.0631441
rs11466605	0.0631812
rs16926382	0.0631863
rs11696247	0.0632468
rs13073724	0.0633043
rs812691	0.0633173
rs920522	0.0633653
rs10844589	0.0634839
rs11793292	0.0635953
rs7116305	0.0635982
rs12421109	0.0637971
rs10791304	0.0638306
rs7521065	0.0639255
rs9322343	0.0639717
rs17804523	0.0639829
rs6042913	0.0639922
rs200780	0.0640381
rs9322344	0.064053
rs7516341	0.0640566
rs11222308	0.0640944
rs9288619	0.0641434
rs11222311	0.0641921
rs11648508	0.0642073
rs65567	0.0642429
rs7534318	0.064447
rs2023386	0.0644844
rs996999	0.0645714
rs2391069	0.0646303
rs6043499	0.0646461
rs11222319	0.0646612
rs12284114	0.0647116
rs12090296	0.0647638
rs12277370	0.0648039
rs3909277	0.0648126
rs4754680	0.0648416
rs381064	0.0650348
rs1081363	0.0650561
rs5741806	0.0650591
rs1555889	0.0651019
rs3740107	0.065102
rs3094001	0.0651402
rs17070848	0.0653137
rs3909276	0.0654189
rs1805096	0.0654424
rs246234	0.0654754
rs4674636	0.0655624
rs11152374	0.0656308
rs6450521	0.0657447
rs284156	0.0657507
rs11602773	0.0657758
rs17127838	0.0660567
rs6043243	0.06609
rs7609055	0.0661247
rs2239008	0.0661506
rs10757145	0.0662657
rs16995641	0.0663665
rs3911286	0.0665757
rs1531794	0.0666089
rs2377005	0.066646
rs10874940	0.0667021
rs9351784	0.0667227
rs11607130	0.0667516
rs3024498	0.0668117
rs455969	0.0668316
rs6110603	0.0668589
rs16871018	0.0668928
rs2810888	0.066928
rs10859999	0.0669893
rs2239372	0.0671509
rs10498818	0.0671691
rs11222334	0.0672019
rs7220980	0.0672466
rs4358188	0.0672809
rs1531795	0.0673305
rs6588153	0.0673584
rs12476029	0.0673744
rs4796813	0.0675176
rs2978853	0.0675407
rs4296535	0.0675471
rs930363	0.0676062
rs4754647	0.0676384
rs17733240	0.0676849
rs7547777	0.067745
rs1001581	0.0677549
rs6135489	0.0678479
rs2069718	0.0679018
rs11965737	0.06792
rs1939697	0.0679621
rs4796812	0.0679979
rs4754880	0.0681215
rs9567829	0.0682452
rs2973447	0.0682493
rs1905427	0.0683408
rs1780615	0.0685838
rs1151579	0.0685843
rs17467825	0.0686432
rs6428490	0.0689541
rs6682844	0.0690742
rs255557	0.0691014
rs12679674	0.0692025
rs1739636	0.0692046
rs2083614	0.0692939
rs6110597	0.0694039
rs10889569	0.0695553
rs17540143	0.0695567
rs17080665	0.0696438
rs2656182	0.0696684
rs4636630	0.0696726
rs16915079	0.0697952
rs2143553	0.0697986
rs11605324	0.0698086
rs12719026	0.0699535
rs10964770	0.0699667
rs1739635	0.0699831
rs7342888	0.0700029
rs12789951	0.0701429
rs1540339	0.0701814
rs430641	0.0702788
rs17733116	0.0702994
rs4143633	0.070384
rs7342880	0.0704752
rs3767576	0.070555
rs809722	0.0705981
rs11762659	0.0707346
rs2164661	0.0707565
rs10491532	0.0707836
rs2609332	0.0708086
rs2787095	0.0708573
rs2609333	0.0708721
rs2741127	0.0709496
rs12545273	0.0709814
rs2073188	0.0710176
rs7928236	0.0710753
rs2282679	0.0711282
rs6660788	0.0712196
rs129116	0.0712716
rs1362512	0.0712813
rs9816862	0.0713995
rs13037756	0.0714178
rs13037988	0.0715212
rs1939703	0.0717895
rs10776686	0.071879
rs12543077	0.0720101
rs10109835	0.0721878
rs2055597	0.0723407
rs6965889	0.0723603
rs6475483	0.0724453
rs12719029	0.0724583
rs456544	0.0725228
rs2033806	0.07254
rs13296842	0.0726245
rs2425361	0.0727204
rs7980799	0.0727562
rs11218459	0.0727585
rs676809	0.0728296
rs2425362	0.072874
rs17635734	0.0728968
rs1992112	0.0730643
rs2425360	0.0731852
rs16915106	0.0732163
rs1051730	0.0732821
rs1884054	0.073391
rs27695	0.0734174
rs459989	0.0734364
rs13355572	0.0734771
rs1962256	0.073536
rs3020410	0.0735404
rs2423851	0.0735413
rs10061253	0.0736396
rs7701573	0.0738086
rs2134949	0.0738214
rs462849	0.0738361
rs2977779	0.0738406
rs3130614	0.0738769
rs13243861	0.0739091
rs8069845	0.0739316
rs6024876	0.0739616
rs17540281	0.074062
rs7872857	0.0741171
rs168480	0.0742288
rs1939702	0.0743409
rs9478900	0.0744073
rs802961	0.0744187
rs1119065	0.0744839
rs2741143	0.0746245
rs16910285	0.0748109
rs4143636	0.0748124
rs17132977	0.0749002
rs2927413	0.0749121
rs2137064	0.075013
rs6123609	0.0750146
rs2845597	0.0750958
rs175862	0.075152
rs13039585	0.0752261
rs460039	0.0753299
rs1476284	0.07533
rs464304	0.0754246
rs2302777	0.0755033
rs2425363	0.0755319
rs9478911	0.0755836
rs688358	0.0756052
rs17676949	0.0756202
rs2070614	0.0756632
rs6593327	0.0756765
rs1939701	0.0757043
rs1955648	0.0757089
rs1939704	0.0757833
rs11223109	0.0757851
rs17685673	0.0761502
rs1997799	0.0761684
rs12273744	0.0763073
rs11052704	0.0763263
rs4931717	0.076442
rs760193	0.0765451
rs3918270	0.0765578
rs9478907	0.0766513
rs7273717	0.0767621
rs2963818	0.0768229
rs7254679	0.076971
rs11221097	0.0771207
rs12624874	0.0772006
rs13357230	0.0772079
rs7130407	0.0772127
rs6034043	0.077245
rs2274756	0.0774019
rs4272463	0.0774653
rs7110964	0.0774798
rs803021	0.0774816
rs10192608	0.0775345
rs10866875	0.0775968
rs3021094	0.0776888
rs11899444	0.0776949
rs7935435	0.0776969
rs6034200	0.0777197
rs3755967	0.0777315
rs2569254	0.0777408
rs10825992	0.0778455
rs518425	0.0778766
rs11101814	0.077905
rs1254611	0.0779082
rs631773	0.077918
rs6043306	0.0779414
rs34167	0.0779928
rs10894660	0.0780151
rs2460176	0.0780226
rs9888363	0.0780288
rs10487255	0.0780797
rs2741115	0.0781009
rs2292568	0.0781018
rs6043659	0.0781226
rs203629	0.0782367
rs2855812	0.0782444
rs241428	0.0782928
rs241429	0.0783266
rs1862563	0.0784349
rs9478905	0.0784606
rs12214306	0.0784956
rs467023	0.0785147
rs315108	0.0786765
rs1143623	0.0786779
rs17380508	0.0788665
rs6034169	0.0788834
rs9478898	0.0789692
rs427943	0.0790185
rs13395069	0.0790646
rs13420269	0.0791341
rs4814421	0.0793297
rs4119499	0.0794718
rs1939707	0.0795323
rs3857116	0.0796233
rs2423969	0.079645
rs3181226	0.0797332
rs6593334	0.0798036
rs803470	0.0798562
rs16996200	0.0799145
rs6043307	0.0799255
rs6042916	0.0799396
rs6079575	0.0800223
rs2275954	0.0800588
rs687047	0.0800692
rs8116772	0.0801264
rs9679095	0.0801745
rs12301124	0.0802477
rs2938785	0.0802656
rs6043498	0.0802739
rs4869703	0.0803941
rs16915112	0.0805032
rs2327889	0.0805507
rs2726408	0.0805526
rs616749	0.0805942
rs1290115	0.0805945
rs2241715	0.0806809
rs3764899	0.0806818
rs7044447	0.0807173
rs7531867	0.0807202
rs7125062	0.0807497
rs2293958	0.0808748
rs4387866	0.0810605
rs10850830	0.0811851
rs2938784	0.0811883
rs384238	0.0812665
rs2293960	0.0814005
rs950446	0.081402
rs12611088	0.0814471
rs6590484	0.0814618
rs2853697	0.08157
rs11795070	0.0815812
rs2656183	0.0815957
rs10980759	0.0816277
rs2515241	0.0816442
rs1004319	0.0816911
rs10757156	0.0818035
rs2726394	0.0819975
rs2383166	0.0820008
rs6135291	0.0820874
rs4818766	0.0822636
rs3918261	0.0822955
rs2078635	0.0823429
rs1861809	0.0823836
rs934738	0.0824256
rs6700896	0.0824479
rs2423856	0.0825189
rs10193670	0.0825376
rs951116	0.0827051
rs10205773	0.0827304
rs708487	0.0827854
rs1475660	0.0828343
rs7938054	0.0830684
rs9534598	0.0831125
rs12419072	0.0831221
rs432485	0.0832282
rs6475474	0.0832741
rs7115798	0.0834427
rs2124363	0.0834871
rs11222216	0.0835368
rs1543070	0.0835508
rs4838767	0.0835529
rs11221309	0.0835665
rs298089	0.083636
rs13427767	0.0838156
rs5743404	0.08385
rs2069840	0.0838767
rs9478899	0.0842525
rs16920906	0.0842771
rs167769	0.0843
rs7243091	0.0843552
rs184778	0.0843898
rs3181225	0.0844111
rs10194778	0.0844277
rs6927521	0.0845242
rs2423866	0.0845248
rs10850834	0.0846416
rs1555182	0.0847797
rs10892846	0.0848992
rs1555181	0.0849617
rs11155765	0.0849657
rs17069883	0.0850609
rs1321882	0.0850861
rs13280121	0.0850861
rs11751336	0.0851809
rs200739	0.0853099
rs403362	0.0853139
rs13251587	0.0853417
rs1321881	0.0853588
rs4869705	0.0854327
rs10892862	0.0854641
rs2977826	0.085519
rs26703	0.0855248
rs2534671	0.0855302
rs1011644	0.0856552
rs888597	0.0856733
rs2838764	0.0856804
rs12721470	0.0857533
rs2891153	0.0857903
rs10894576	0.085847
rs26710	0.0858931
rs6869459	0.0859704
rs2954759	0.0860148
rs1739634	0.0860866
rs3763468	0.0860923
rs10485531	0.0861024
rs298095	0.086106
rs16889743	0.0861096
rs10850801	0.0861169
rs2073189	0.0862199
rs2012260	0.0862324
rs11662742	0.0862409
rs17133066	0.0863081
rs13079376	0.0863572
rs3751633	0.0863871
rs4143638	0.086391
rs1813789	0.0864132
rs1051713	0.0864448
rs11770308	0.0864618
rs298088	0.0864632
rs448272	0.0865348
rs2225434	0.0866269
rs2968018	0.0866581
rs2423970	0.0866763
rs10183433	0.0867917
rs17721133	0.0868235
rs1416557	0.0868383
rs6939514	0.0868449
rs1554286	0.0868458
rs324011	0.0868511
rs1191246	0.0868858
rs8080307	0.0869726
rs3819715	0.0869869
rs770580	0.0870682
rs11606265	0.0870777
rs17094151	0.0870857
rs2726396	0.0871151
rs12621220	0.0871876
rs2391068	0.0872145
rs16995133	0.0873541
rs2407045	0.0874749
rs4494867	0.0874862
rs770584	0.0874952
rs3819714	0.0876037
rs409397	0.0876294
rs2383164	0.0877751
rs7355880	0.0878849
rs11753585	0.0879361
rs415134	0.0880727
rs2195143	0.0881335
rs8058040	0.0881716
rs10893473	0.0882291
rs16967145	0.088266
rs298090	0.0883715
rs4235477	0.0883953
rs7971226	0.0883983
rs876537	0.0884506
rs26700	0.0885114
rs16889796	0.0887028
rs17094497	0.0887473
rs11220366	0.0887992
rs11052689	0.0888602
rs6135270	0.0889329
rs2741118	0.0889518
rs11220368	0.0889932
rs11220367	0.0891177
rs775095	0.0891594
rs11220350	0.0892123
rs7030093	0.0893615
rs1019229	0.0893662
rs2236647	0.0893991
rs7283317	0.0894795
rs7021253	0.0894971
rs17777280	0.0895049
rs922224	0.0895612
rs2302774	0.0896024
rs3790433	0.089773
rs11905979	0.0898056
rs1972445	0.0898085
rs2749249	0.0898526
rs2030273	0.0898609
rs11647513	0.0898967
rs9397072	0.0900037
rs298026	0.0900234
rs2438339	0.090142
rs11168066	0.0901463
rs770579	0.0901478
rs2460177	0.0902928
rs173293	0.0903107
rs7839107	0.0903499
rs2702829	0.0903757
rs946261	0.0904246
rs11238432	0.090562
rs9916158	0.0907333
rs6105431	0.0907472
rs11218465	0.0907723
rs1556318	0.0907922
rs4357385	0.0908317
rs1344892	0.0908328
rs6135425	0.0908494
rs298085	0.0908722
rs4987853	0.0910054
rs13240759	0.0910256
rs12462800	0.0910332
rs2274755	0.0911772
rs10790880	0.0911878
rs10894180	0.0912975
rs17720871	0.0913709
rs1339255	0.0915196
rs373687	0.0916258
rs10088550	0.0916373
rs11223005	0.0917436
rs2845957	0.0917693
rs7703658	0.0918126
rs11817223	0.0918463
rs1910709	0.0918649
rs298021	0.0919078
rs27957	0.0919859
rs4362358	0.0919877
rs2082395	0.0920258
rs1841546	0.0920972
rs11789291	0.0921057
rs10800904	0.0922569
rs3020318	0.0923511
rs2236416	0.0923654
rs10501952	0.0924112
rs1143634	0.0924551
rs11223451	0.0925482
rs7848159	0.0927917
rs11238433	0.0928195
rs954464	0.0928249
rs3898946	0.0928937
rs10757147	0.0929618
rs954463	0.0929688
rs7125266	0.093015
rs1062980	0.0930334
rs11080442	0.0931855
rs13436467	0.093202
rs373037	0.093238
rs1876635	0.0933153
rs3749606	0.0934958
rs6105419	0.0935124
rs6756117	0.0935159
rs11220404	0.0935632
rs17721311	0.0935659
rs11220407	0.0935991
rs905834	0.09365
rs1940935	0.0936728
rs10485522	0.0937949
rs42527	0.0939276
rs27670	0.0939664
rs746477	0.0939913
rs3132451	0.0940289
rs282487	0.0940493
rs2236648	0.0942215
rs7703702	0.0942416
rs11080443	0.0942612
rs6698204	0.0942857
rs600419	0.0943132
rs7650855	0.0943374
rs8081095	0.0945504
rs11222082	0.0945672
rs12565149	0.0946174
rs298100	0.0946729
rs9478934	0.0946783
rs6428492	0.0946955
rs17656599	0.0948205
rs808225	0.0948893
rs1379297	0.0948896
rs1345367	0.0950642
rs16990099	0.095194
rs16915013	0.0953442
rs6686540	0.0953963
rs7080474	0.0954131
rs8054156	0.0954295
rs6673665	0.0954711
rs17777617	0.0956511
rs13039835	0.0956629
rs3020314	0.0956654
rs3922033	0.0957404
rs2870953	0.0957508
rs2423977	0.0958366
rs13290844	0.095854
rs2391026	0.0959264
rs13045800	0.0959904
rs2702885	0.0959933
rs11758524	0.0960004
rs26715	0.0960204
rs282494	0.096053
rs298096	0.0960632
rs11642957	0.0960751
rs1001105	0.0961094
rs643978	0.0962792
rs1800469	0.0963088
rs11739906	0.0963886
rs11616333	0.0964065
rs298024	0.0964179
rs6581794	0.0964646
rs42523	0.0965848
rs2838770	0.0967857
rs11219768	0.096843
rs7266469	0.0968455
rs7033259	0.0969084
rs2095792	0.0969309
rs10759930	0.0969626
rs2583150	0.0969703
rs4980524	0.0970197
rs1994168	0.097024
rs8113232	0.0970472
rs770587	0.0971393
rs1453576	0.0974259
rs10070771	0.0974772
rs2726399	0.0977031
rs4916834	0.0977076
rs1232315	0.097825
rs2656175	0.0978946
rs2656176	0.0979436
rs2656177	0.0979555
rs7129217	0.0980111
rs2645751	0.0981242
rs2222869	0.0981301
rs10791080	0.0982029
rs298093	0.0983925
rs11700285	0.0984209
rs3812718	0.0985352
rs17742447	0.098577
rs12522091	0.0986421
rs367595	0.0986735
rs12481556	0.0987041
rs7198766	0.0987576
rs6936332	0.0987605
rs2838773	0.0988107
rs803012	0.098913
rs3918241	0.0989502
rs4458307	0.099071
rs4777995	0.0991572
rs3739936	0.0991717
rs753052	0.0991738
rs35310	0.0992289
rs10892979	0.0992415
rs1567574	0.0992476
rs7236653	0.0993052
rs6669044	0.0994187
rs10811388	0.0994771
rs1581935	0.0995121
rs181915	0.0995533
rs6475493	0.0995918
rs10790879	0.0996011
rs4738817	0.0996482
rs26694	0.0996692
rs2726395	0.0997718
rs4446809	0.0997762
rs2585885	0.0998452
rs4978017	0.0998777
rs11161159	0.0999116
rs7852442	0.0999223
rs2951826	0.0999508
rs6450527	0.10021
rs16869403	0.100325
rs491152	0.100383
rs9478904	0.100538
rs7720119	0.100542
rs13038758	0.100634
rs6999627	0.100699
rs1697124	0.100932
rs7859334	0.100997
rs11222939	0.101029
rs755240	0.101116
rs12289401	0.101169
rs6450526	0.101277
rs9298295	0.101351
rs12364336	0.101378
rs10964769	0.101412
rs9983925	0.10148
rs1944158	0.10167
rs11222969	0.101757
rs11219802	0.101779
rs2347869	0.101816
rs13075427	0.101957
rs12451897	0.102065
rs758269	0.10212
rs7017642	0.102194
rs2145015	0.102426
rs241431	0.102522
rs2585886	0.102793
rs7122647	0.102873
rs1432622	0.102915
rs10254236	0.10294
rs2963156	0.102978
rs298064	0.103157
rs17133195	0.103243
rs4873442	0.103448
rs10501937	0.103498
rs6135305	0.103554
rs9378275	0.103655
rs10514328	0.103769
rs11223171	0.10379
rs416842	0.103792
rs2906989	0.103797
rs7114689	0.103799
rs13096120	0.10383
rs417473	0.103842
rs1944160	0.103926
rs7524679	0.104001
rs11223453	0.104031
rs1944178	0.104129
rs3825394	0.104131
rs27773	0.104174
rs12719045	0.104372
rs1894406	0.104402
rs7709212	0.104455
rs11223518	0.10452
rs803015	0.104549
rs12967372	0.10459
rs16869414	0.104599
rs10964696	0.104649
rs4813189	0.104661
rs6888644	0.104712
rs2466904	0.104748
rs315109	0.104787
rs7043296	0.104802
rs2400707	0.104816
rs2954753	0.104886
rs10964697	0.104891
rs12279744	0.104927
rs12890765	0.104981
rs16869285	0.105009
rs4873443	0.105015
rs2954755	0.105037
rs6874106	0.105045
rs1860159	0.105237
rs2954752	0.105261
rs13043204	0.105262
rs16869404	0.105299
rs510529	0.105318
rs17099425	0.105365
rs3094006	0.105384
rs7709365	0.105389
rs2128001	0.105426
rs3111173	0.105439
rs2189480	0.105486
rs2115597	0.105538
rs642149	0.10559
rs1381331	0.105594
rs4948202	0.105715
rs4781708	0.105735
rs4948217	0.1058
rs2954750	0.105811
rs12544631	0.10588
rs10485538	0.105966
rs4873438	0.105967
rs9790264	0.105994
rs7515774	0.106023
rs6074985	0.106144
rs4873439	0.106188
rs1035340	0.106261
rs7956370	0.106297
rs2073191	0.106299
rs7825609	0.106332
rs17015767	0.106357
rs7808985	0.106368
rs1932954	0.106559
rs1106780	0.106602
rs4978128	0.10668
rs6475491	0.106784
rs6065912	0.106791
rs3181034	0.106823
rs2609331	0.107071
rs2838767	0.107088
rs17554286	0.107124
rs7821189	0.107309
rs2193049	0.107317
rs2855804	0.107332
rs7939244	0.107444
rs11128335	0.107459
rs6898975	0.10748
rs6131623	0.107534
rs1384364	0.107677
rs1042714	0.10786
rs11223566	0.107908
rs10844574	0.108007
rs9790092	0.108024
rs13279104	0.108114
rs1349317	0.108222
rs2978852	0.10837
rs11918578	0.108488
rs1407228	0.108498
rs1982072	0.108537
rs298072	0.108566
rs2144747	0.10868
rs17252949	0.108871
rs17742664	0.108872
rs4333699	0.108885
rs7609007	0.108929
rs417099	0.108986
rs17354394	0.108991
rs12985354	0.109088
rs4781709	0.109093
rs2701993	0.109152
rs492299	0.109204
rs6450531	0.109226
rs988328	0.109236
rs12789426	0.109259
rs12365643	0.10946
rs3955234	0.109486
rs9868151	0.109856
rs17624571	0.109905
rs2270401	0.110028
rs1953367	0.110029
rs7867822	0.110111
rs12717991	0.110357
rs10498445	0.110381
rs11223468	0.110436
rs6777769	0.110488
rs7045166	0.110521
rs17134138	0.110554
rs7875153	0.110637
rs11585329	0.110783
rs460654	0.110784
rs10268444	0.110872
rs2022498	0.110893
rs10964779	0.110925
rs8086644	0.111275
rs1332321	0.111289
rs11694490	0.111367
rs12480780	0.111403
rs9544634	0.111421
rs10811444	0.11144
rs2749251	0.111483
rs11238438	0.111562
rs10850783	0.111585
rs2227319	0.111617
rs1565848	0.111694
rs10964719	0.111745
rs11108372	0.111814
rs2583149	0.111927
rs2763227	0.111945
rs10790786	0.112017
rs6589911	0.112254
rs2645743	0.112266
rs6590473	0.112271
rs2227321	0.11231
rs7514452	0.112325
rs6079756	0.1124
rs7021708	0.112405
rs12416699	0.112472
rs17133207	0.112516
rs558936	0.112579
rs10119918	0.112674
rs12295210	0.112715
rs2602621	0.112754
rs11221075	0.112787
rs2726375	0.112861
rs11220658	0.112865
rs10125958	0.113126
rs7942204	0.113172
rs6135480	0.113279
rs12286439	0.113301
rs12548940	0.113385
rs4143857	0.113505
rs7122976	0.113574
[truncated: 14,954 more rows]
